# Supplementary material for: Visible and infrared three-wavelength modulated multi-directional actuators
Source: Nat Commun. 2019 Oct 4;10:4539. doi: 10.1038/s41467-019-12583-x (PMC6778143; doi:10.1038/s41467-019-12583-x)
Supplement: Supplementary file 10 — Source Data [file 41467_2019_12583_MOESM10_ESM.xls]

## Sheet: Fig. 1
Fig. 1c													Fig. 1e					Fig. 1h
UV-Vis-IR absorption spectra													Temperature profiles of BLCE film irradited by 808 nm					The diagrams of bending angle of BLCE film irradited by 808 nm
LCE1002		LCE796		Dye 1002		Dye 796		LCE 512		Disperse Red1				BLCE796	BLCE1002	BLCE512			BLCE796	BLCE1002	BLCE512
Wavelength (nm)	absorbance	Wavelength (nm)	absorbance	Wavelength (nm)	absorbance	Wavelength (nm)	absorbance	Wavelength (nm)	absorbance	Wavelength (nm)	absorbance		Time (s)	Temperature (oC)	Temperature (oC)	Temperature (oC)		Time (s)	Bending angle (degree)	Bending angle (degree)	Bending angle (degree)
1300	0.09239	1300	0.03878	1300	0.00149	1300	0.0023	200	1.501	200	2.371		0	29	27.6	29		0	9	8.9	9
1295	0.09297	1295	0.03935	1295	0.00143	1295	0.00228	201	1.445	201	6		2	34.7	32.5	33.6		3	29	10.1	11.5
1290	0.09352	1290	0.03963	1290	0.00139	1290	0.00231	202	1.355	202	6		4	40.4	35.9	34.8		6	45	10.8	13.8
1285	0.0939	1285	0.03965	1285	0.00144	1285	0.00234	203	1.28	203	6		6	46.5	38.9	35.6		9	59	11	14
1280	0.09414	1280	0.03982	1280	0.00147	1280	0.00231	204	1.215	204	6		8	49.9	40.7	36.3		12	71	11.7	15.3
1275	0.09462	1275	0.04056	1275	0.00152	1275	0.00226	205	1.263	205	6		10	56	42.2	36.5		15	82	13	16.2
1270	0.09565	1270	0.04133	1270	0.00161	1270	0.00231	206	1.223	206	6		12	60	43.5	37		18	91	13.2	16.4
1265	0.09646	1265	0.04192	1265	0.00167	1265	0.00232	207	1.222	207	6		14	63	44.6	37.4		21	100	13.4	16.8
1260	0.0975	1260	0.04277	1260	0.00172	1260	0.00233	208	1.691	208	6		16	65	45.3	37.8		24	104	14	17.3
1255	0.09872	1255	0.04379	1255	0.00178	1255	0.00232	209	2.122	209	6		18	67.2	45.8	38.3		27	106	14.4	18.2
1250	0.10004	1250	0.04476	1250	0.00187	1250	0.00236	210	2.434	210	6		20	69.4	46.5	38.8		30	109	14.5	18.4
1245	0.10204	1245	0.04634	1245	0.00195	1245	0.00239	211	6	211	6		22	71	46.8	39.2		33	111	15.2	19
1240	0.10447	1240	0.04892	1240	0.00208	1240	0.0025	212	6	212	6		24	72.4	47	39.6		36	111	15.2	19
1235	0.10745	1235	0.05189	1235	0.00211	1235	0.00249	213	6	213	1.648		26	73.2	47.4	39.8		39	69	12	16
1230	0.11194	1230	0.05562	1230	0.00212	1230	0.00243	214	2.03	214	2.315		28	73.8	47.6	40.2		42	43	11	14
1225	0.11707	1225	0.06104	1225	0.00224	1225	0.00246	215	2.056	215	1.851		30	74.4	47.6	40.3		45	31	10.5	13
1220	0.12293	1220	0.0674	1220	0.00258	1220	0.00264	216	6	216	1.247		32	74.9	48	40.3		48	27	10.2	12
1215	0.12873	1215	0.07318	1215	0.00251	1215	0.0025	217	1.631	217	1.182		34	75	48.1	40.3		51	23	9.4	11
1210	0.13284	1210	0.07756	1210	0.00257	1210	0.00234	218	1.335	218	1.492		36	75.5	48.5	40.3		54	18	9.2	9.1
1205	0.13557	1205	0.08002	1205	0.00289	1205	0.00247	219	1.901	219	1.224							57	14	9	9.1
1200	0.1369	1200	0.08022	1200	0.00319	1200	0.00253	220	1.955	220	1.213							60	11	9	9
1195	0.13698	1195	0.08036	1195	0.00334	1195	0.00238	221	1.958	221	1.372		Fig. 1f
1190	0.13588	1190	0.08056	1190	0.00355	1190	0.00234	222	2.021	222	1.254		Temperature profiles of BLCE film irradited by 980 nm
1185	0.13422	1185	0.07816	1185	0.00408	1185	0.00254	223	6	223	1.075		Time (s)	Temperature (oC)	Temperature (oC)	Temperature (oC)		Fig. 1i
1180	0.13129	1180	0.07423	1180	0.00425	1180	0.00244	224	1.459	224	1.094		0	26.6	26.8	28		The diagrams of bending angle of BLCE film irradited by 980 nm
1175	0.1287	1175	0.07022	1175	0.00421	1175	0.00209	225	1.521	225	1.088		2	28.8	36.4	31		Time (s)	Bending angle (degree)	Bending angle (degree)	Bending angle (degree)
1170	0.12675	1170	0.06828	1170	0.0043	1170	0.0018	226	1.308	226	1.084		4	30.3	41.8	31.7		0	9	8	9.4
1165	0.12527	1165	0.06694	1165	0.00447	1165	0.00201	227	1.584	227	1.265		6	31.8	47.5	32.3		2	9.6	15	9.7
1160	0.12504	1160	0.06645	1160	0.00286	1160	0.000707	228	1.272	228	1.419		8	32.8	52.3	32.4		4	10.2	26	9.9
1155	0.12561	1155	0.06622	1155	0.00427	1155	0.00116	229	1.638	229	1.402		10	33.3	57	32.5		6	11.1	35	10.4
1150	0.12695	1150	0.06687	1150	0.00812	1150	0.00471	230	1.549	230	1.318		12	34.5	60	32.7		8	11.4	42	10.8
1145	0.13047	1145	0.06886	1145	0.00792	1145	0.00342	231	1.303	231	1.424		14	36	63.3	33.1		10	12.1	51	11.5
1140	0.13519	1140	0.07362	1140	0.00844	1140	0.00316	232	1.138	232	1.132		16	36.6	66.2	33.2		12	12.6	59	12
1135	0.13913	1135	0.07878	1135	0.00806	1135	0.00273	233	1.1	233	1.017		18	37	68.5	33.3		14	13	60	12.4
1130	0.14166	1130	0.07922	1130	0.00845	1130	0.00282	234	1.118	234	1.102		20	37.5	70.6	33.4		16	13.6	70	12.9
1125	0.14293	1125	0.07418	1125	0.00887	1125	0.00274	235	1.066	235	1.078		22	38.1	72.6	33.5		18	13.8	77	13.2
1120	0.14351	1120	0.06891	1120	0.00986	1120	0.0031	236	1.017	236	1.016		24	38.6	74.3	33.4		20	13.9	84	13.5
1115	0.14454	1115	0.06473	1115	0.01017	1115	0.00284	237	1.079	237	1.067		26	39	75.5	33.5		22	14	94	13.7
1110	0.14871	1110	0.06211	1110	0.01099	1110	0.00277	238	1.058	238	1.17		28	39.5	77.2	33.5		24	14.3	99	13.7
1105	0.15494	1105	0.0607	1105	0.01212	1105	0.0028	239	1.008	239	1.02							26	14.5	103	13.7
1100	0.16438	1100	0.0608	1100	0.01335	1100	0.00273	240	1.001	240	0.914							28	13.1	63	12
1095	0.17701	1095	0.06088	1095	0.01506	1095	0.0027	241	1.153	241	0.888		Fig. 1g					30	11.8	38	11.1
1090	0.19311	1090	0.06053	1090	0.01723	1090	0.00272	242	1.351	242	0.932		Temperature profiles of BLCE film irradited by 520 nm					32	10.7	21	10.1
1085	0.21323	1085	0.06089	1085	0.02028	1085	0.00277	243	2.339	243	0.875		Time (s)	Temperature (oC)	Temperature (oC)	Temperature (oC)		34	10.1	16	9.8
1080	0.2378	1080	0.06169	1080	0.02432	1080	0.00284	244	1.755	244	0.916		0	28	28	28		36	9.7	13	9.7
1075	0.26715	1075	0.06265	1075	0.0298	1075	0.00288	245	1.619	245	1.092		2	32	32	39		38	9.4	11	9.5
1070	0.30072	1070	0.063	1070	0.03732	1070	0.00281	246	1.753	246	1.098		4	35	35	45.8		40	9.2	9	9.4
1065	0.33863	1065	0.06436	1065	0.04807	1065	0.0028	247	1.531	247	1.031		6	37	37	51.9		42	9.1	8	9.4
1060	0.3794	1060	0.06536	1060	0.06359	1060	0.0029	248	1.256	248	1.034		8	38	38.6	55.6		44	9	8	9.4
1055	0.4199	1055	0.06718	1055	0.08543	1055	0.00286	249	1.148	249	1.025		10	39	40.4	59.4		46	9	8	9.4
1050	0.45808	1050	0.06805	1050	0.11614	1050	0.00291	250	1.388	250	0.84		12	40	40.8	62.5
1045	0.49253	1045	0.06986	1045	0.15804	1045	0.00301	251	1.182	251	0.821		14	40.5	41.5	64.2
1040	0.52194	1040	0.07126	1040	0.21262	1040	0.00301	252	0.941	252	0.915		16	40.9	42.1	66.8		Fig. 1j
1035	0.54534	1035	0.07227	1035	0.28035	1035	0.00303	253	1.002	253	0.88		18	41.6	42.3	67.7		The diagrams of bending angle of BLCE film irradited by 520 nm
1030	0.55951	1030	0.07308	1030	0.35913	1030	0.00306	254	1.258	254	0.924		20	41.7	43	69.7		Time (s)	Bending angle (degree)	Bending angle (degree)	Bending angle (degree)
1025	0.56486	1025	0.07347	1025	0.44264	1025	0.00301	255	0.917	255	0.908		22	42.1	43.8	71.5		0	9.4	9.4	8
1020	0.56338	1020	0.07343	1020	0.52419	1020	0.00315	256	0.843	256	0.85		24	42.5	43.9	72.3		2	9.9	9.8	21
1015	0.55314	1015	0.07379	1015	0.58824	1015	0.00337	257	0.98	257	0.739		26	42.7	44.3	73.5		4	10.8	10.5	44
1010	0.54163	1010	0.07325	1010	0.62519	1010	0.0035	258	1.019	258	0.635							6	11.3	10.7	68
1005	0.52135	1005	0.07239	1005	0.6314	1005	0.00367	259	0.84	259	0.6							8	12	11.1	80
1000	0.50503	1000	0.07204	1000	0.60893	1000	0.00385	260	1.106	260	0.691							10	12.2	12	86
995	0.48249	995	0.07168	995	0.5651	995	0.00389	261	1.151	261	0.701							12	12.4	12.5	95
990	0.46463	990	0.07142	990	0.50932	990	0.00382	262	0.947	262	0.749							14	12.7	13	101
985	0.44714	985	0.07111	985	0.44964	985	0.00385	263	0.877	263	0.956							16	13.1	13.5	105
980	0.42994	980	0.07123	980	0.39364	980	0.0039	264	0.827	264	0.825							18	13.5	14.8	108
975	0.4139	975	0.07138	975	0.34425	975	0.0039	265	0.714	265	0.812							20	14	14.9	113
970	0.39894	970	0.07174	970	0.30282	970	0.00394	266	0.766	266	0.698							22	14.5	15	114
965	0.38755	965	0.07255	965	0.26913	965	0.00395	267	0.79	267	0.698							24	12.1	13.2	103
960	0.37785	960	0.07366	960	0.24144	960	0.00397	268	0.757	268	0.575							26	11.1	12.4	68
955	0.36827	955	0.07427	955	0.2185	955	0.00415	269	0.864	269	0.615							28	10.5	11.7	49
950	0.36292	950	0.07445	950	0.19949	950	0.00426	270	0.921	270	0.701							30	10.1	10.2	32
945	0.35567	945	0.07469	945	0.18391	945	0.00438	271	0.888	271	0.727							32	9.8	9.8	25
940	0.35069	940	0.07641	940	0.17146	940	0.00454	272	0.856	272	0.713							34	9.6	9.7	19
935	0.34988	935	0.07889	935	0.16178	935	0.00462	273	0.962	273	0.747							36	9.5	9.5	16
930	0.34513	930	0.07963	930	0.15476	930	0.00471	274	1.006	274	0.736							38	9.4	9.4	13
925	0.34855	925	0.08136	925	0.15014	925	0.00478	275	1.127	275	0.559							40	9.4	9.4	10
920	0.35087	920	0.08256	920	0.14776	920	0.00482	276	1.127	276	0.606							42	9.4	9.4	8
915	0.35008	915	0.08393	915	0.14743	915	0.00495	277	1.275	277	0.603
910	0.34642	910	0.08488	910	0.14887	910	0.00514	278	1.103	278	0.702
905	0.34654	905	0.08731	905	0.15152	905	0.00523	279	0.912	279	0.737
900	0.3405	900	0.08974	900	0.15455	900	0.00524	280	0.782	280	0.889
895	0.33105	895	0.09194	895	0.15663	895	0.00534	281	0.916	281	0.795
890	0.32629	890	0.09499	890	0.15613	890	0.00539	282	0.981	282	0.747
885	0.31076	885	0.09791	885	0.15212	885	0.00544	283	1.116	283	0.745
880	0.29691	880	0.10115	880	0.14421	880	0.00576	284	1.557	284	0.793
875	0.28315	875	0.10588	875	0.13305	875	0.00609	285	1.88	285	0.825
870	0.27796	870	0.11043	870	0.11986	870	0.00639	286	1.478	286	1.09
865	0.25788	865	0.11783	865	0.1061	865	0.00681	287	1.669	287	1.338
860	0.25052	860	0.12509	860	0.09305	860	0.0075	288	1.436	288	1.514
855	0.2466	855	0.13224	855	0.0815	855	0.00854	289	1.411	289	1.614
850	0.23754	850	0.14475	850	0.07173	850	0.01023	290	1.658	290	1.502
845	0.24414	845	0.17667	845	0.0637	845	0.01322	291	1.716	291	1.608
840	0.23807	840	0.18271	840	0.05708	840	0.01782	292	1.789	292	1.666
835	0.23305	835	0.205	835	0.05144	835	0.02642	293	1.866	293	1.688
830	0.23196	830	0.23249	830	0.04685	830	0.04195	294	2.006	294	1.826
825	0.22685	825	0.26478	825	0.04301	825	0.0687	295	2.057	295	1.923
820	0.22421	820	0.29981	820	0.03982	820	0.11348	296	2.229	296	2.033
815	0.22471	815	0.33222	815	0.03719	815	0.18344	297	2.206	297	2.142
810	0.21956	810	0.35417	810	0.03512	810	0.28045	298	2.25	298	2.138
805	0.21916	805	0.35944	805	0.03346	805	0.39274	299	2.248	299	2.153
800	0.21516	800	0.35071	800	0.03185	800	0.48366	300	2.403	300	2.212
795	0.20519	795	0.33157	795	0.03007	795	0.50772	301	2.342	301	2.248
790	0.20813	790	0.3095	790	0.02797	790	0.46052	302	2.31	302	2.231
785	0.20446	785	0.28904	785	0.02548	785	0.37796	303	2.402	303	2.233
780	0.20225	780	0.27059	780	0.02287	780	0.29259	304	2.508	304	2.314
775	0.19749	775	0.25638	775	0.02037	775	0.22103	305	2.418	305	2.397
770	0.19606	770	0.24445	770	0.01799	770	0.16855	306	2.464	306	2.549
765	0.19465	765	0.23709	765	0.01588	765	0.13349	307	2.499	307	2.501
760	0.19351	760	0.23075	760	0.01423	760	0.1111	308	2.484	308	2.559
755	0.19415	755	0.22531	755	0.01279	755	0.09615	309	2.468	309	2.494
750	0.19342	750	0.221	750	0.01151	750	0.08494	310	2.507	310	2.514
745	0.19169	745	0.21789	745	0.01045	745	0.07551	311	2.561	311	2.474
740	0.18872	740	0.21622	740	0.00962	740	0.06747	312	2.565	312	2.507
735	0.19138	735	0.21542	735	0.0089	735	0.06141	313	2.589	313	2.528
730	0.1929	730	0.2146	730	0.00831	730	0.05745	314	2.617	314	2.527
725	0.19695	725	0.21344	725	0.00774	725	0.05489	315	2.589	315	2.492
720	0.19498	720	0.21201	720	0.00721	720	0.05285	316	2.57	316	2.486
715	0.19757	715	0.21057	715	0.00685	715	0.05019	317	2.61	317	2.484
710	0.19616	710	0.20947	710	0.00649	710	0.04611	318	2.604	318	2.471
705	0.19935	705	0.2079	705	0.00624	705	0.04131	319	2.574	319	2.46
700	0.2013	700	0.20698	700	0.00621	700	0.03668	320	2.561	320	2.437
695	0.20336	695	0.20652	695	0.00624	695	0.0325	321	2.556	321	2.404
690	0.20566	690	0.20654	690	0.00635	690	0.0287	322	2.5	322	2.312
685	0.2109	685	0.20711	685	0.00673	685	0.02525	323	2.474	323	2.248
680	0.21271	680	0.20815	680	0.00719	680	0.02216	324	2.423	324	2.174
675	0.21634	675	0.20929	675	0.00769	675	0.01896	325	2.361	325	2.074
670	0.21977	670	0.21135	670	0.00811	670	0.01641	326	2.29	326	1.971
665	0.22058	665	0.21298	665	0.0083	665	0.01459	327	2.222	327	1.881
660	0.22375	660	0.21539	660	0.0082	660	0.01323	328	2.135	328	1.787
655	0.22642	655	0.21818	655	0.00793	655	0.01217	329	2.055	329	1.693
650	0.22819	650	0.22131	650	0.00771	650	0.01134	330	1.973	330	1.611
645	0.23314	645	0.22477	645	0.00753	645	0.01062	331	1.894	331	1.531
640	0.23638	640	0.22889	640	0.00744	640	0.00977	332	1.821	332	1.457
635	0.2401	635	0.233	635	0.00751	635	0.00891	333	1.756	333	1.389
630	0.24521	630	0.23747	630	0.00779	630	0.00806	334	1.697	334	1.324
625	0.2489	625	0.24238	625	0.00847	625	0.00734	335	1.639	335	1.266
620	0.25621	620	0.24773	620	0.00932	620	0.00664	336	1.586	336	1.213
615	0.26227	615	0.25334	615	0.0106	615	0.00606	337	1.539	337	1.168
610	0.2697	610	0.2594	610	0.01238	610	0.00569	338	1.498	338	1.125
605	0.27552	605	0.26504	605	0.01442	605	0.00542	339	1.461	339	1.087
600	0.28218	600	0.27091	600	0.01639	600	0.00524	340	1.435	340	1.055
595	0.28812	595	0.2768	595	0.01742	595	0.00513	341	1.409	341	1.027
590	0.29354	590	0.28229	590	0.01709	590	0.00512	342	1.384	342	1
585	0.29884	585	0.28763	585	0.01586	585	0.00517	343	1.361	343	0.978
580	0.30231	580	0.29275	580	0.01448	580	0.00531	344	1.339	344	0.959
575	0.3071	575	0.29799	575	0.01338	575	0.00568	345	1.317	345	0.938
570	0.31254	570	0.30361	570	0.01283	570	0.00639	346	1.301	346	0.92
565	0.31763	565	0.30925	565	0.01268	565	0.00735	347	1.285	347	0.905
560	0.32372	560	0.31484	560	0.01295	560	0.0083	348	1.271	348	0.89
555	0.33059	555	0.32042	555	0.01337	555	0.00888	349	1.258	349	0.877
550	0.33565	550	0.32566	550	0.01338	550	0.009	350	1.245	350	0.867
545	0.33916	545	0.33166	545	0.01304	545	0.00879	351	1.234	351	0.857
540	0.34206	540	0.33813	540	0.01254	540	0.00865	352	1.225	352	0.846
535	0.34642	535	0.34446	535	0.01217	535	0.00874	353	1.218	353	0.838
530	0.35062	530	0.35157	530	0.0123	530	0.00913	354	1.212	354	0.829
525	0.35634	525	0.35895	525	0.01315	525	0.00979	355	1.205	355	0.823
520	0.36208	520	0.36706	520	0.01488	520	0.01064	356	1.2	356	0.816
515	0.36929	515	0.3758	515	0.01757	515	0.01182	357	1.194	357	0.811
510	0.37531	510	0.38547	510	0.0216	510	0.01384	358	1.185	358	0.806
505	0.3815	505	0.39547	505	0.02661	505	0.01578	359	1.179	359	0.801
500	0.38482	500	0.40536	500	0.02976	500	0.01584	360	1.174	360	0.797
495	0.38652	495	0.41523	495	0.02856	495	0.01411	361	1.168	361	0.792
490	0.39085	490	0.42504	490	0.02572	490	0.01222	362	1.164	362	0.787
485	0.39513	485	0.43467	485	0.02391	485	0.01098	363	1.161	363	0.782
480	0.40078	480	0.44434	480	0.02342	480	0.01053	364	1.154	364	0.777
475	0.40495	475	0.45263	475	0.02389	475	0.01109	365	1.152	365	0.772
470	0.40847	470	0.46272	470	0.02443	470	0.01286	366	1.149	366	0.768
465	0.41332	465	0.47405	465	0.02421	465	0.01588	367	1.145	367	0.765
460	0.41912	460	0.48629	460	0.02292	460	0.02007	368	1.142	368	0.761
455	0.42584	455	0.49871	455	0.0214	455	0.02506	369	1.14	369	0.759
450	0.4323	450	0.51121	450	0.02036	450	0.02901	370	1.134	370	0.755
445	0.43965	445	0.52414	445	0.0198	445	0.03057	371	1.129	371	0.752
440	0.44725	440	0.53657	440	0.01933	440	0.03025	372	1.126	372	0.749
435	0.45658	435	0.55009	435	0.01866	435	0.02874	373	1.122	373	0.747
430	0.46356	430	0.56347	430	0.01799	430	0.02691	374	1.12	374	0.744
425	0.47387	425	0.57868	425	0.0179	425	0.02519	375	1.119	375	0.743
420	0.4835	420	0.59494	420	0.0184	420	0.0239	376	1.118	376	0.74
415	0.49798	415	0.61304	415	0.01927	415	0.02316	377	1.115	377	0.738
410	0.51107	410	0.6318	410	0.01974	410	0.02273	378	1.113	378	0.736
405	0.52579	405	0.65193	405	0.01959	405	0.02233	379	1.112	379	0.735
400	0.53926	400	0.67149	400	0.01944	400	0.02178	380	1.11	380	0.733
395	0.55288	395	0.69139	395	0.02033	395	0.02114	381	1.107	381	0.732
390	0.566	390	0.71067	390	0.02224	390	0.02037	382	1.106	382	0.731
385	0.57758	385	0.72811	385	0.02361	385	0.0193	383	1.105	383	0.73
380	0.58841	380	0.74318	380	0.02419	380	0.01831	384	1.103	384	0.73
375	0.59676	375	0.75821	375	0.02504	375	0.01716	385	1.102	385	0.729
370	0.60715							386	1.103	386	0.729
								387	1.103	387	0.729
								388	1.104	388	0.729
								389	1.106	389	0.729
								390	1.105	390	0.729
								391	1.105	391	0.73
								392	1.107	392	0.732
								393	1.106	393	0.733
								394	1.106	394	0.733
								395	1.109	395	0.735
								396	1.11	396	0.736
								397	1.111	397	0.736
								398	1.113	398	0.738
								399	1.115	399	0.74
								400	1.115	400	0.741
								401	1.119	401	0.745
								402	1.122	402	0.748
								403	1.126	403	0.752
								404	1.129	404	0.755
								405	1.134	405	0.758
								406	1.138	406	0.763
								407	1.141	407	0.767
								408	1.146	408	0.771
								409	1.151	409	0.776
								410	1.155	410	0.783
								411	1.16	411	0.787
								412	1.166	412	0.793
								413	1.17	413	0.8
								414	1.175	414	0.806
								415	1.181	415	0.812
								416	1.187	416	0.819
								417	1.194	417	0.824
								418	1.202	418	0.831
								419	1.209	419	0.837
								420	1.217	420	0.844
								421	1.224	421	0.853
								422	1.232	422	0.862
								423	1.241	423	0.871
								424	1.249	424	0.881
								425	1.257	425	0.89
								426	1.266	426	0.898
								427	1.275	427	0.907
								428	1.283	428	0.916
								429	1.291	429	0.925
								430	1.302	430	0.936
								431	1.312	431	0.944
								432	1.32	432	0.952
								433	1.331	433	0.962
								434	1.342	434	0.972
								435	1.349	435	0.981
								436	1.359	436	0.992
								437	1.37	437	1.004
								438	1.38	438	1.014
								439	1.391	439	1.023
								440	1.402	440	1.034
								441	1.414	441	1.045
								442	1.425	442	1.054
								443	1.435	443	1.065
								444	1.446	444	1.077
								445	1.459	445	1.088
								446	1.469	446	1.1
								447	1.48	447	1.113
								448	1.491	448	1.123
								449	1.501	449	1.135
								450	1.513	450	1.145
								451	1.524	451	1.156
								452	1.534	452	1.167
								453	1.546	453	1.179
								454	1.556	454	1.189
								455	1.568	455	1.201
								456	1.579	456	1.21
								457	1.591	457	1.222
								458	1.602	458	1.233
								459	1.614	459	1.244
								460	1.624	460	1.255
								461	1.636	461	1.268
								462	1.646	462	1.278
								463	1.656	463	1.288
								464	1.664	464	1.297
								465	1.672	465	1.306
								466	1.679	466	1.314
								467	1.687	467	1.323
								468	1.696	468	1.332
								469	1.705	469	1.34
								470	1.713	470	1.349
								471	1.721	471	1.357
								472	1.729	472	1.366
								473	1.737	473	1.374
								474	1.745	474	1.383
								475	1.753	475	1.391
								476	1.762	476	1.4
								477	1.771	477	1.408
								478	1.778	478	1.417
								479	1.786	479	1.426
								480	1.794	480	1.436
								481	1.803	481	1.444
								482	1.811	482	1.452
								483	1.818	483	1.461
								484	1.826	484	1.467
								485	1.832	485	1.473
								486	1.835	486	1.48
								487	1.841	487	1.486
								488	1.846	488	1.49
								489	1.851	489	1.495
								490	1.857	490	1.501
								491	1.861	491	1.505
								492	1.865	492	1.51
								493	1.87	493	1.515
								494	1.874	494	1.519
								495	1.879	495	1.524
								496	1.883	496	1.529
								497	1.889	497	1.534
								498	1.892	498	1.538
								499	1.896	499	1.542
								500	1.9	500	1.545
								501	1.903	501	1.548
								502	1.904	502	1.55
								503	1.906	503	1.554
								504	1.908	504	1.556
								505	1.908	505	1.559
								506	1.911	506	1.56
								507	1.914	507	1.561
								508	1.916	508	1.562
								509	1.916	509	1.563
								510	1.918	510	1.562
								511	1.919	511	1.564
								512	1.92	512	1.566
								513	1.917	513	1.564
								514	1.918	514	1.563
								515	1.917	515	1.563
								516	1.917	516	1.561
								517	1.915	517	1.557
								518	1.914	518	1.556
								519	1.91	519	1.554
								520	1.907	520	1.552
								521	1.902	521	1.551
								522	1.9	522	1.548
								523	1.897	523	1.546
								524	1.894	524	1.542
								525	1.891	525	1.537
								526	1.887	526	1.532
								527	1.881	527	1.528
								528	1.876	528	1.523
								529	1.873	529	1.518
								530	1.867	530	1.514
								531	1.862	531	1.508
								532	1.857	532	1.501
								533	1.85	533	1.493
								534	1.842	534	1.485
								535	1.834	535	1.476
								536	1.826	536	1.467
								537	1.817	537	1.458
								538	1.807	538	1.449
								539	1.798	539	1.438
								540	1.788	540	1.428
								541	1.776	541	1.418
								542	1.764	542	1.407
								543	1.75	543	1.394
								544	1.736	544	1.382
								545	1.723	545	1.368
								546	1.709	546	1.354
								547	1.696	547	1.339
								548	1.683	548	1.324
								549	1.669	549	1.31
								550	1.657	550	1.297
								551	1.644	551	1.282
								552	1.63	552	1.269
								553	1.616	553	1.255
								554	1.603	554	1.241
								555	1.588	555	1.226
								556	1.574	556	1.212
								557	1.561	557	1.199
								558	1.548	558	1.186
								559	1.534	559	1.172
								560	1.52	560	1.16
								561	1.508	561	1.147
								562	1.495	562	1.134
								563	1.483	563	1.122
								564	1.47	564	1.109
								565	1.459	565	1.096
								566	1.447	566	1.085
								567	1.436	567	1.074
								568	1.425	568	1.062
								569	1.414	569	1.052
								570	1.403	570	1.042
								571	1.393	571	1.031
								572	1.384	572	1.021
								573	1.373	573	1.012
								574	1.364	574	1.002
								575	1.356	575	0.994
								576	1.347	576	0.985
								577	1.337	577	0.976
								578	1.328	578	0.967
								579	1.319	579	0.958
								580	1.31	580	0.949
								581	1.302	581	0.941
								582	1.293	582	0.933
								583	1.285	583	0.924
								584	1.278	584	0.916
								585	1.27	585	0.909
								586	1.262	586	0.901
								587	1.255	587	0.893
								588	1.247	588	0.885
								589	1.238	589	0.878
								590	1.23	590	0.87
								591	1.223	591	0.863
								592	1.215	592	0.855
								593	1.208	593	0.848
								594	1.202	594	0.841
								595	1.195	595	0.834
								596	1.187	596	0.827
								597	1.18	597	0.821
								598	1.173	598	0.814
								599	1.166	599	0.808
								600	1.16	600	0.802
								601	1.154	601	0.796
								602	1.146	602	0.79
								603	1.141	603	0.784
								604	1.135	604	0.779
								605	1.13	605	0.774
								606	1.125	606	0.769
								607	1.12	607	0.764
								608	1.114	608	0.758
								609	1.108	609	0.753
								610	1.101	610	0.747
								611	1.096	611	0.742
								612	1.09	612	0.736
								613	1.086	613	0.731
								614	1.081	614	0.726
								615	1.075	615	0.721
								616	1.07	616	0.715
								617	1.065	617	0.71
								618	1.058	618	0.704
								619	1.052	619	0.698
								620	1.046	620	0.693
								621	1.04	621	0.687
								622	1.034	622	0.68
								623	1.029	623	0.675
								624	1.022	624	0.669
								625	1.016	625	0.663
								626	1.01	626	0.657
								627	1.004	627	0.651
								628	0.997	628	0.645
								629	0.991	629	0.639
								630	0.983	630	0.632
								631	0.976	631	0.625
								632	0.969	632	0.618
								633	0.961	633	0.611
								634	0.955	634	0.604
								635	0.948	635	0.598
								636	0.941	636	0.59
								637	0.933	637	0.582
								638	0.925	638	0.575
								639	0.916	639	0.567
								640	0.908	640	0.559
								641	0.9	641	0.551
								642	0.892	642	0.543
								643	0.884	643	0.535
								644	0.875	644	0.527
								645	0.867	645	0.519
								646	0.859	646	0.511
								647	0.85	647	0.503
								648	0.841	648	0.495
								649	0.833	649	0.487
								650	0.825	650	0.478
								651	0.816	651	0.471
								652	0.809	652	0.463
								653	0.801	653	0.455
								654	0.793	654	0.447
								655	0.785	655	0.439
								656	0.778	656	0.43
								657	0.77	657	0.422
								658	0.763	658	0.414
								659	0.756	659	0.405
								660	0.748	660	0.398
								661	0.742	661	0.392
								662	0.736	662	0.387
								663	0.729	663	0.381
								664	0.724	664	0.377
								665	0.718	665	0.372
								666	0.712	666	0.366
								667	0.707	667	0.361
								668	0.701	668	0.355
								669	0.695	669	0.35
								670	0.689	670	0.345
								671	0.682	671	0.339
								672	0.676	672	0.333
								673	0.67	673	0.328
								674	0.664	674	0.323
								675	0.658	675	0.318
								676	0.652	676	0.313
								677	0.647	677	0.309
								678	0.642	678	0.304
								679	0.638	679	0.3
								680	0.632	680	0.295
								681	0.628	681	0.291
								682	0.624	682	0.287
								683	0.62	683	0.282
								684	0.616	684	0.278
								685	0.612	685	0.274
								686	0.608	686	0.27
								687	0.604	687	0.266
								688	0.601	688	0.263
								689	0.597	689	0.259
								690	0.593	690	0.256
								691	0.59	691	0.254
								692	0.586	692	0.25
								693	0.583	693	0.248
								694	0.579	694	0.245
								695	0.576	695	0.242
								696	0.573	696	0.238
								697	0.569	697	0.235
								698	0.566	698	0.232
								699	0.564	699	0.23
								700	0.561	700	0.227
								701	0.558	701	0.224
								702	0.556	702	0.222
								703	0.553	703	0.22
								704	0.551	704	0.217
								705	0.548	705	0.214
								706	0.545	706	0.212
								707	0.542	707	0.209
								708	0.54	708	0.208
								709	0.538	709	0.205
								710	0.536	710	0.203
								711	0.534	711	0.201
								712	0.533	712	0.2
								713	0.53	713	0.197
								714	0.528	714	0.196
								715	0.526	715	0.194
								716	0.523	716	0.192
								717	0.521	717	0.19
								718	0.519	718	0.189
								719	0.519	719	0.186
								720	0.518	720	0.184
								721	0.517	721	0.182
								722	0.516	722	0.18
								723	0.515	723	0.178
								724	0.514	724	0.176
								725	0.512	725	0.174
								726	0.511	726	0.172
								727	0.51	727	0.171
								728	0.508	728	0.17
								729	0.507	729	0.168
								730	0.505	730	0.167
								731	0.504	731	0.166
								732	0.502	732	0.164
								733	0.501	733	0.163
								734	0.499	734	0.162
								735	0.498	735	0.161
								736	0.496	736	0.16
								737	0.495	737	0.158
								738	0.493	738	0.157
								739	0.492	739	0.156
								740	0.49	740	0.155
								741	0.489	741	0.153
								742	0.487	742	0.152
								743	0.486	743	0.151
								744	0.485	744	0.15
								745	0.483	745	0.149
								746	0.482	746	0.147
								747	0.481	747	0.146
								748	0.479	748	0.145
								749	0.478	749	0.144
								750	0.476	750	0.143
								751	0.475	751	0.141
								752	0.474	752	0.14
								753	0.472	753	0.139
								754	0.471	754	0.138
								755	0.47	755	0.137
								756	0.468	756	0.136
								757	0.467	757	0.135
								758	0.465	758	0.133
								759	0.464	759	0.132
								760	0.463	760	0.131
								761	0.461	761	0.13
								762	0.46	762	0.129
								763	0.459	763	0.128
								764	0.458	764	0.126
								765	0.456	765	0.125
								766	0.455	766	0.124
								767	0.454	767	0.123
								768	0.453	768	0.122
								769	0.451	769	0.121
								770	0.45	770	0.12
								771	0.449	771	0.119
								772	0.447	772	0.118
								773	0.446	773	0.117
								774	0.445	774	0.116
								775	0.444	775	0.115
								776	0.443	776	0.114
								777	0.441	777	0.113
								778	0.44	778	0.112
								779	0.439	779	0.11
								780	0.438	780	0.109
								781	0.437	781	0.108
								782	0.436	782	0.107
								783	0.435	783	0.106
								784	0.433	784	0.105
								785	0.432	785	0.104
								786	0.431	786	0.103
								787	0.43	787	0.103
								788	0.429	788	0.102
								789	0.428	789	0.101
								790	0.427	790	0.1
								791	0.426	791	0.099
								792	0.425	792	0.098
								793	0.424	793	0.097
								794	0.423	794	0.097
								795	0.422	795	0.096
								796	0.421	796	0.095
								797	0.421	797	0.094
								798	0.42	798	0.094
								799	0.419	799	0.093
								800	0.418	800	0.092
								801	0.417	801	0.091
								802	0.416	802	0.09
								803	0.415	803	0.09
								804	0.414	804	0.089
								805	0.414	805	0.088
								806	0.413	806	0.088
								807	0.412	807	0.087
								808	0.411	808	0.086
								809	0.41	809	0.085
								810	0.41	810	0.085
								811	0.409	811	0.084
								812	0.408	812	0.084
								813	0.407	813	0.083
								814	0.406	814	0.082
								815	0.406	815	0.082
								816	0.405	816	0.081
								817	0.404	817	0.081
								818	0.403	818	0.08
								819	0.402	819	0.079
								820	0.402	820	0.079
								821	0.401	821	0.079
								822	0.401	822	0.078
								823	0.4	823	0.078
								824	0.399	824	0.077
								825	0.399	825	0.077
								826	0.401	826	0.078
								827	0.404	827	0.08
								828	0.408	828	0.082
								829	0.412	829	0.084
								830	0.416	830	0.086
								831	0.419	831	0.087
								832	0.422	832	0.089
								833	0.425	833	0.091
								834	0.428	834	0.093
								835	0.432	835	0.095
								836	0.435	836	0.096
								837	0.435	837	0.096
								838	0.434	838	0.095
								839	0.433	839	0.095
								840	0.431	840	0.094
								841	0.431	841	0.094
								842	0.43	842	0.094
								843	0.43	843	0.094
								844	0.43	844	0.093
								845	0.429	845	0.093
								846	0.428	846	0.092
								847	0.428	847	0.092
								848	0.428	848	0.091
								849	0.428	849	0.091
								850	0.427	850	0.09
								851	0.427	851	0.09
								852	0.426	852	0.09
								853	0.425	853	0.09
								854	0.425	854	0.089
								855	0.425	855	0.089
								856	0.425	856	0.088
								857	0.424	857	0.088
								858	0.423	858	0.088
								859	0.423	859	0.088
								860	0.422	860	0.088
								861	0.422	861	0.087
								862	0.421	862	0.087
								863	0.42	863	0.086
								864	0.419	864	0.086
								865	0.418	865	0.085
								866	0.418	866	0.084
								867	0.417	867	0.084
								868	0.417	868	0.084
								869	0.416	869	0.083
								870	0.416	870	0.083
								871	0.415	871	0.082
								872	0.414	872	0.082
								873	0.413	873	0.082
								874	0.414	874	0.082
								875	0.413	875	0.082
								876	0.413	876	0.081
								877	0.412	877	0.081
								878	0.412	878	0.081
								879	0.411	879	0.08
								880	0.411	880	0.08
								881	0.41	881	0.08
								882	0.41	882	0.08
								883	0.409	883	0.08
								884	0.409	884	0.079
								885	0.408	885	0.079
								886	0.408	886	0.078
								887	0.408	887	0.078
								888	0.407	888	0.078
								889	0.407	889	0.077
								890	0.407	890	0.077
								891	0.406	891	0.077
								892	0.406	892	0.077
								893	0.406	893	0.077
								894	0.405	894	0.076
								895	0.405	895	0.076
								896	0.405	896	0.076
								897	0.405	897	0.076
								898	0.404	898	0.076
								899	0.404	899	0.076
								900	0.404	900	0.076
								901	0.404	901	0.076
								902	0.403	902	0.075
								903	0.403	903	0.075
								904	0.403	904	0.075
								905	0.402	905	0.075
								906	0.402	906	0.075
								907	0.401	907	0.074
								908	0.401	908	0.074
								909	0.4	909	0.074
								910	0.4	910	0.074
								911	0.4	911	0.074
								912	0.399	912	0.073
								913	0.399	913	0.073
								914	0.399	914	0.073
								915	0.398	915	0.073
								916	0.398	916	0.073
								917	0.398	917	0.073
								918	0.398	918	0.073
								919	0.397	919	0.072
								920	0.397	920	0.072
								921	0.397	921	0.072
								922	0.397	922	0.072
								923	0.397	923	0.072
								924	0.396	924	0.072
								925	0.396	925	0.072
								926	0.396	926	0.072
								927	0.396	927	0.071
								928	0.395	928	0.071
								929	0.395	929	0.071
								930	0.395	930	0.071
								931	0.394	931	0.071
								932	0.394	932	0.07
								933	0.394	933	0.07
								934	0.394	934	0.07
								935	0.393	935	0.07
								936	0.393	936	0.07
								937	0.392	937	0.069
								938	0.392	938	0.069
								939	0.392	939	0.069
								940	0.391	940	0.069
								941	0.391	941	0.069
								942	0.391	942	0.069
								943	0.39	943	0.068
								944	0.39	944	0.068
								945	0.39	945	0.068
								946	0.39	946	0.068
								947	0.389	947	0.068
								948	0.389	948	0.068
								949	0.389	949	0.068
								950	0.389	950	0.068
								951	0.388	951	0.068
								952	0.388	952	0.068
								953	0.388	953	0.067
								954	0.388	954	0.067
								955	0.387	955	0.067
								956	0.387	956	0.067
								957	0.387	957	0.067
								958	0.386	958	0.067
								959	0.386	959	0.067
								960	0.386	960	0.066
								961	0.385	961	0.066
								962	0.385	962	0.066
								963	0.385	963	0.066
								964	0.385	964	0.066
								965	0.384	965	0.066
								966	0.384	966	0.066
								967	0.384	967	0.065
								968	0.384	968	0.065
								969	0.384	969	0.065
								970	0.384	970	0.065
								971	0.384	971	0.065
								972	0.383	972	0.065
								973	0.383	973	0.065
								974	0.383	974	0.065
								975	0.383	975	0.065
								976	0.383	976	0.065
								977	0.382	977	0.065
								978	0.382	978	0.065
								979	0.382	979	0.065
								980	0.382	980	0.065
								981	0.382	981	0.064
								982	0.381	982	0.064
								983	0.381	983	0.064
								984	0.381	984	0.064
								985	0.381	985	0.064
								986	0.381	986	0.064
								987	0.38	987	0.064
								988	0.38	988	0.064
								989	0.38	989	0.064
								990	0.38	990	0.063
								991	0.38	991	0.063
								992	0.379	992	0.063
								993	0.379	993	0.063
								994	0.379	994	0.063
								995	0.379	995	0.063
								996	0.379	996	0.063
								997	0.379	997	0.063
								998	0.378	998	0.063
								999	0.378	999	0.063
								1000	0.378	1000	0.063
								1001	0.378	1001	0.062
								1002	0.378	1002	0.062
								1003	0.378	1003	0.062
								1004	0.377	1004	0.062
								1005	0.377	1005	0.062
								1006	0.377	1006	0.062
								1007	0.377	1007	0.062
								1008	0.377	1008	0.062
								1009	0.377	1009	0.062
								1010	0.376	1010	0.062
								1011	0.376	1011	0.062
								1012	0.376	1012	0.062
								1013	0.376	1013	0.062
								1014	0.376	1014	0.062
								1015	0.376	1015	0.062
								1016	0.375	1016	0.062
								1017	0.375	1017	0.062
								1018	0.375	1018	0.062
								1019	0.375	1019	0.062
								1020	0.375	1020	0.062
								1021	0.374	1021	0.062
								1022	0.374	1022	0.062
								1023	0.374	1023	0.062
								1024	0.374	1024	0.061
								1025	0.374	1025	0.061
								1026	0.373	1026	0.061
								1027	0.373	1027	0.061
								1028	0.373	1028	0.061
								1029	0.373	1029	0.061
								1030	0.373	1030	0.061
								1031	0.373	1031	0.061
								1032	0.373	1032	0.061
								1033	0.372	1033	0.061
								1034	0.372	1034	0.061
								1035	0.372	1035	0.061
								1036	0.372	1036	0.061
								1037	0.372	1037	0.061
								1038	0.372	1038	0.061
								1039	0.372	1039	0.061
								1040	0.371	1040	0.061
								1041	0.371	1041	0.061
								1042	0.371	1042	0.061
								1043	0.371	1043	0.061
								1044	0.371	1044	0.06
								1045	0.371	1045	0.06
								1046	0.37	1046	0.06
								1047	0.37	1047	0.06
								1048	0.37	1048	0.06
								1049	0.37	1049	0.06
								1050	0.37	1050	0.06
								1051	0.369	1051	0.06
								1052	0.369	1052	0.06
								1053	0.369	1053	0.06
								1054	0.369	1054	0.06
								1055	0.369	1055	0.06
								1056	0.369	1056	0.06
								1057	0.369	1057	0.06
								1058	0.369	1058	0.06
								1059	0.368	1059	0.06
								1060	0.368	1060	0.06
								1061	0.368	1061	0.06
								1062	0.368	1062	0.06
								1063	0.368	1063	0.06
								1064	0.367	1064	0.06
								1065	0.367	1065	0.059
								1066	0.367	1066	0.059
								1067	0.367	1067	0.059
								1068	0.367	1068	0.059
								1069	0.367	1069	0.059
								1070	0.367	1070	0.059
								1071	0.366	1071	0.059
								1072	0.366	1072	0.059
								1073	0.366	1073	0.059
								1074	0.366	1074	0.059
								1075	0.366	1075	0.059
								1076	0.366	1076	0.059
								1077	0.366	1077	0.059
								1078	0.366	1078	0.059
								1079	0.365	1079	0.059
								1080	0.365	1080	0.059
								1081	0.365	1081	0.059
								1082	0.365	1082	0.059
								1083	0.364	1083	0.059
								1084	0.364	1084	0.059
								1085	0.364	1085	0.058
								1086	0.364	1086	0.058
								1087	0.364	1087	0.058
								1088	0.364	1088	0.058
								1089	0.364	1089	0.058
								1090	0.364	1090	0.058
								1091	0.364	1091	0.058
								1092	0.363	1092	0.058
								1093	0.363	1093	0.058
								1094	0.363	1094	0.058
								1095	0.363	1095	0.058
								1096	0.363	1096	0.058
								1097	0.363	1097	0.058
								1098	0.363	1098	0.058
								1099	0.362	1099	0.058
								1100	0.362	1100	0.058
								1101	0.362	1101	0.058
								1102	0.362	1102	0.058
								1103	0.362	1103	0.058
								1104	0.362	1104	0.058
								1105	0.362	1105	0.058
								1106	0.362	1106	0.058
								1107	0.361	1107	0.058
								1108	0.361	1108	0.058
								1109	0.361	1109	0.058
								1110	0.361	1110	0.058
								1111	0.361	1111	0.058
								1112	0.361	1112	0.058
								1113	0.361	1113	0.058
								1114	0.361	1114	0.059
								1115	0.361	1115	0.059
								1116	0.361	1116	0.059
								1117	0.361	1117	0.059
								1118	0.361	1118	0.059
								1119	0.361	1119	0.059
								1120	0.361	1120	0.059
								1121	0.361	1121	0.059
								1122	0.361	1122	0.06
								1123	0.361	1123	0.06
								1124	0.361	1124	0.06
								1125	0.361	1125	0.06
								1126	0.361	1126	0.06
								1127	0.361	1127	0.06
								1128	0.361	1128	0.06
								1129	0.361	1129	0.06
								1130	0.361	1130	0.06
								1131	0.361	1131	0.06
								1132	0.361	1132	0.06
								1133	0.361	1133	0.06
								1134	0.36	1134	0.06
								1135	0.36	1135	0.06
								1136	0.36	1136	0.06
								1137	0.36	1137	0.06
								1138	0.36	1138	0.06
								1139	0.36	1139	0.06
								1140	0.359	1140	0.06
								1141	0.359	1141	0.06
								1142	0.359	1142	0.059
								1143	0.358	1143	0.059
								1144	0.358	1144	0.059
								1145	0.358	1145	0.059
								1146	0.358	1146	0.059
								1147	0.357	1147	0.059
								1148	0.357	1148	0.059
								1149	0.357	1149	0.058
								1150	0.357	1150	0.058
								1151	0.357	1151	0.058
								1152	0.356	1152	0.058
								1153	0.356	1153	0.058
								1154	0.356	1154	0.058
								1155	0.356	1155	0.058
								1156	0.356	1156	0.058
								1157	0.356	1157	0.058
								1158	0.355	1158	0.058
								1159	0.355	1159	0.058
								1160	0.355	1160	0.058
								1161	0.355	1161	0.058
								1162	0.355	1162	0.058
								1163	0.355	1163	0.058
								1164	0.355	1164	0.058
								1165	0.355	1165	0.058
								1166	0.355	1166	0.058
								1167	0.355	1167	0.058
								1168	0.355	1168	0.058
								1169	0.354	1169	0.058
								1170	0.354	1170	0.058
								1171	0.354	1171	0.058
								1172	0.354	1172	0.058
								1173	0.354	1173	0.058
								1174	0.355	1174	0.058
								1175	0.355	1175	0.058
								1176	0.354	1176	0.058
								1177	0.355	1177	0.059
								1178	0.355	1178	0.059
								1179	0.354	1179	0.059
								1180	0.354	1180	0.059
								1181	0.354	1181	0.059
								1182	0.354	1182	0.059
								1183	0.354	1183	0.059
								1184	0.354	1184	0.059
								1185	0.354	1185	0.06
								1186	0.354	1186	0.06
								1187	0.354	1187	0.06
								1188	0.354	1188	0.06
								1189	0.354	1189	0.06
								1190	0.354	1190	0.06
								1191	0.354	1191	0.06
								1192	0.354	1192	0.06
								1193	0.354	1193	0.06
								1194	0.354	1194	0.06
								1195	0.354	1195	0.06
								1196	0.354	1196	0.06
								1197	0.354	1197	0.06
								1198	0.354	1198	0.06
								1199	0.354	1199	0.06
								1200	0.354	1200	0.06
								1201	0.354	1201	0.06
								1202	0.354	1202	0.06
								1203	0.353	1203	0.06
								1204	0.353	1204	0.06
								1205	0.353	1205	0.06
								1206	0.353	1206	0.06
								1207	0.353	1207	0.06
								1208	0.353	1208	0.06
								1209	0.353	1209	0.06
								1210	0.353	1210	0.06
								1211	0.352	1211	0.06
								1212	0.352	1212	0.06
								1213	0.352	1213	0.06
								1214	0.352	1214	0.059
								1215	0.351	1215	0.059
								1216	0.351	1216	0.059
								1217	0.351	1217	0.059
								1218	0.35	1218	0.059
								1219	0.35	1219	0.058
								1220	0.35	1220	0.058
								1221	0.35	1221	0.058
								1222	0.349	1222	0.058
								1223	0.349	1223	0.058
								1224	0.349	1224	0.057
								1225	0.348	1225	0.057
								1226	0.348	1226	0.057
								1227	0.348	1227	0.057
								1228	0.348	1228	0.056
								1229	0.347	1229	0.056
								1230	0.347	1230	0.056
								1231	0.347	1231	0.056
								1232	0.347	1232	0.056
								1233	0.346	1233	0.056
								1234	0.346	1234	0.055
								1235	0.346	1235	0.055
								1236	0.346	1236	0.055
								1237	0.346	1237	0.055
								1238	0.345	1238	0.055
								1239	0.345	1239	0.055
								1240	0.345	1240	0.054
								1241	0.345	1241	0.054
								1242	0.345	1242	0.054
								1243	0.344	1243	0.054
								1244	0.344	1244	0.054
								1245	0.344	1245	0.054
								1246	0.344	1246	0.054
								1247	0.344	1247	0.054
								1248	0.344	1248	0.054
								1249	0.344	1249	0.054
								1250	0.343	1250	0.054
								1251	0.343	1251	0.054
								1252	0.343	1252	0.054
								1253	0.343	1253	0.054
								1254	0.343	1254	0.053
								1255	0.343	1255	0.053
								1256	0.342	1256	0.053
								1257	0.342	1257	0.053
								1258	0.342	1258	0.053
								1259	0.342	1259	0.053
								1260	0.342	1260	0.053
								1261	0.342	1261	0.053
								1262	0.342	1262	0.053
								1263	0.342	1263	0.053
								1264	0.342	1264	0.053
								1265	0.341	1265	0.053
								1266	0.341	1266	0.053
								1267	0.341	1267	0.053
								1268	0.341	1268	0.053
								1269	0.341	1269	0.053
								1270	0.341	1270	0.053
								1271	0.341	1271	0.053
								1272	0.341	1272	0.053
								1273	0.34	1273	0.053
								1274	0.34	1274	0.053
								1275	0.34	1275	0.053
								1276	0.34	1276	0.053
								1277	0.34	1277	0.053
								1278	0.34	1278	0.052
								1279	0.34	1279	0.052
								1280	0.34	1280	0.052
								1281	0.34	1281	0.052
								1282	0.34	1282	0.052
								1283	0.339	1283	0.052
								1284	0.339	1284	0.052
								1285	0.339	1285	0.052
								1286	0.339	1286	0.052
								1287	0.339	1287	0.052
								1288	0.339	1288	0.052
								1289	0.339	1289	0.052
								1290	0.339	1290	0.052
								1291	0.339	1291	0.052
								1292	0.338	1292	0.052
								1293	0.338	1293	0.052
								1294	0.338	1294	0.052
								1295	0.338	1295	0.052
								1296	0.338	1296	0.052
								1297	0.338	1297	0.052
								1298	0.338	1298	0.052
								1299	0.337	1299	0.052
								1300	0.337	1300	0.052
								1301	0.337	1301	0.052
								1302	0.337	1302	0.051
								1303	0.337	1303	0.051
								1304	0.337	1304	0.051
								1305	0.337	1305	0.051
								1306	0.337	1306	0.051
								1307	0.336	1307	0.051
								1308	0.336	1308	0.051
								1309	0.336	1309	0.051
								1310	0.336	1310	0.051
								1311	0.336	1311	0.051
								1312	0.336	1312	0.051
								1313	0.336	1313	0.051
								1314	0.336	1314	0.051
								1315	0.335	1315	0.051
								1316	0.335	1316	0.051
								1317	0.335	1317	0.051
								1318	0.335	1318	0.051
								1319	0.335	1319	0.051
								1320	0.335	1320	0.051
								1321	0.335	1321	0.051
								1322	0.335	1322	0.051
								1323	0.335	1323	0.051
								1324	0.335	1324	0.051
								1325	0.335	1325	0.051
								1326	0.334	1326	0.051
								1327	0.334	1327	0.051
								1328	0.334	1328	0.051
								1329	0.334	1329	0.051
								1330	0.334	1330	0.051
								1331	0.334	1331	0.051
								1332	0.334	1332	0.051
								1333	0.334	1333	0.051
								1334	0.334	1334	0.051
								1335	0.334	1335	0.051
								1336	0.333	1336	0.05
								1337	0.333	1337	0.05
								1338	0.333	1338	0.05
								1339	0.333	1339	0.05
								1340	0.333	1340	0.05
								1341	0.333	1341	0.05
								1342	0.333	1342	0.05
								1343	0.333	1343	0.05
								1344	0.333	1344	0.05
								1345	0.333	1345	0.05
								1346	0.332	1346	0.05
								1347	0.332	1347	0.05
								1348	0.332	1348	0.05
								1349	0.332	1349	0.05
								1350	0.332	1350	0.05
								1351	0.332	1351	0.05
								1352	0.332	1352	0.05
								1353	0.332	1353	0.05
								1354	0.332	1354	0.05
								1355	0.332	1355	0.05
								1356	0.332	1356	0.05
								1357	0.332	1357	0.05
								1358	0.332	1358	0.05
								1359	0.332	1359	0.05
								1360	0.332	1360	0.05
								1361	0.332	1361	0.05
								1362	0.332	1362	0.05
								1363	0.332	1363	0.05
								1364	0.332	1364	0.05
								1365	0.332	1365	0.05
								1366	0.331	1366	0.05
								1367	0.331	1367	0.05
								1368	0.331	1368	0.05
								1369	0.331	1369	0.05
								1370	0.331	1370	0.05
								1371	0.331	1371	0.05
								1372	0.33	1372	0.05
								1373	0.33	1373	0.05
								1374	0.33	1374	0.05
								1375	0.33	1375	0.05
								1376	0.33	1376	0.05
								1377	0.33	1377	0.05
								1378	0.33	1378	0.05
								1379	0.33	1379	0.05
								1380	0.329	1380	0.05
								1381	0.329	1381	0.05
								1382	0.329	1382	0.05
								1383	0.329	1383	0.05
								1384	0.329	1384	0.05
								1385	0.328	1385	0.05
								1386	0.328	1386	0.05
								1387	0.328	1387	0.05
								1388	0.327	1388	0.05
								1389	0.327	1389	0.05
								1390	0.327	1390	0.05
								1391	0.327	1391	0.049
								1392	0.326	1392	0.049
								1393	0.326	1393	0.049
								1394	0.326	1394	0.049
								1395	0.325	1395	0.049
								1396	0.325	1396	0.048
								1397	0.325	1397	0.048
								1398	0.324	1398	0.048
								1399	0.324	1399	0.048
								1400	0.324	1400	0.047
								1401	0.323	1401	0.047
								1402	0.323	1402	0.047
								1403	0.323	1403	0.047
								1404	0.322	1404	0.047
								1405	0.322	1405	0.046
								1406	0.322	1406	0.046
								1407	0.321	1407	0.046
								1408	0.321	1408	0.046
								1409	0.32	1409	0.045
								1410	0.32	1410	0.045
								1411	0.32	1411	0.045
								1412	0.319	1412	0.045
								1413	0.319	1413	0.044
								1414	0.319	1414	0.044
								1415	0.318	1415	0.044
								1416	0.318	1416	0.044
								1417	0.318	1417	0.043
								1418	0.317	1418	0.043
								1419	0.317	1419	0.043
								1420	0.317	1420	0.043
								1421	0.316	1421	0.043
								1422	0.316	1422	0.042
								1423	0.316	1423	0.042
								1424	0.315	1424	0.042
								1425	0.315	1425	0.042
								1426	0.315	1426	0.042
								1427	0.314	1427	0.041
								1428	0.314	1428	0.041
								1429	0.314	1429	0.041
								1430	0.314	1430	0.041
								1431	0.313	1431	0.041
								1432	0.313	1432	0.041
								1433	0.313	1433	0.04
								1434	0.312	1434	0.04
								1435	0.312	1435	0.04
								1436	0.312	1436	0.04
								1437	0.312	1437	0.04
								1438	0.311	1438	0.04
								1439	0.311	1439	0.04
								1440	0.311	1440	0.04
								1441	0.311	1441	0.04
								1442	0.311	1442	0.039
								1443	0.311	1443	0.039
								1444	0.311	1444	0.039
								1445	0.311	1445	0.039
								1446	0.31	1446	0.039
								1447	0.31	1447	0.039
								1448	0.31	1448	0.039
								1449	0.31	1449	0.039
								1450	0.31	1450	0.039
								1451	0.309	1451	0.039
								1452	0.309	1452	0.039
								1453	0.309	1453	0.039
								1454	0.309	1454	0.039
								1455	0.309	1455	0.039
								1456	0.308	1456	0.039
								1457	0.308	1457	0.038
								1458	0.308	1458	0.038
								1459	0.309	1459	0.038
								1460	0.308	1460	0.038
								1461	0.308	1461	0.038
								1462	0.308	1462	0.038
								1463	0.308	1463	0.038
								1464	0.308	1464	0.038
								1465	0.308	1465	0.038
								1466	0.308	1466	0.038
								1467	0.308	1467	0.038
								1468	0.308	1468	0.038
								1469	0.308	1469	0.038
								1470	0.308	1470	0.039
								1471	0.308	1471	0.039
								1472	0.308	1472	0.039
								1473	0.308	1473	0.039
								1474	0.308	1474	0.039
								1475	0.307	1475	0.039
								1476	0.307	1476	0.039
								1477	0.307	1477	0.039
								1478	0.307	1478	0.039
								1479	0.307	1479	0.039
								1480	0.307	1480	0.039
								1481	0.307	1481	0.039
								1482	0.307	1482	0.039
								1483	0.307	1483	0.039
								1484	0.307	1484	0.039
								1485	0.307	1485	0.039
								1486	0.307	1486	0.039
								1487	0.307	1487	0.039
								1488	0.308	1488	0.039
								1489	0.307	1489	0.039
								1490	0.307	1490	0.039
								1491	0.307	1491	0.039
								1492	0.307	1492	0.039
								1493	0.307	1493	0.039
								1494	0.307	1494	0.039
								1495	0.307	1495	0.039
								1496	0.307	1496	0.04
								1497	0.307	1497	0.04
								1498	0.307	1498	0.04
								1499	0.307	1499	0.04
								1500	0.307	1500	0.04
								1501	0.307	1501	0.04
								1502	0.307	1502	0.04
								1503	0.307	1503	0.04
								1504	0.307	1504	0.04
								1505	0.307	1505	0.04
								1506	0.307	1506	0.04
								1507	0.307	1507	0.04
								1508	0.307	1508	0.04
								1509	0.307	1509	0.04
								1510	0.307	1510	0.04
								1511	0.307	1511	0.04
								1512	0.307	1512	0.041
								1513	0.307	1513	0.041
								1514	0.308	1514	0.041
								1515	0.308	1515	0.041
								1516	0.308	1516	0.041
								1517	0.308	1517	0.041
								1518	0.308	1518	0.041
								1519	0.308	1519	0.042
								1520	0.308	1520	0.042
								1521	0.308	1521	0.042
								1522	0.308	1522	0.042
								1523	0.308	1523	0.042
								1524	0.307	1524	0.042
								1525	0.307	1525	0.042
								1526	0.307	1526	0.042
								1527	0.307	1527	0.042
								1528	0.307	1528	0.042
								1529	0.307	1529	0.042
								1530	0.307	1530	0.042
								1531	0.307	1531	0.042
								1532	0.307	1532	0.042
								1533	0.307	1533	0.042
								1534	0.307	1534	0.042
								1535	0.307	1535	0.042
								1536	0.307	1536	0.042
								1537	0.307	1537	0.042
								1538	0.307	1538	0.043
								1539	0.307	1539	0.043
								1540	0.307	1540	0.043
								1541	0.307	1541	0.043
								1542	0.307	1542	0.043
								1543	0.307	1543	0.043
								1544	0.307	1544	0.043
								1545	0.307	1545	0.043
								1546	0.307	1546	0.043
								1547	0.308	1547	0.043
								1548	0.308	1548	0.044
								1549	0.307	1549	0.044
								1550	0.307	1550	0.043
								1551	0.307	1551	0.044
								1552	0.307	1552	0.043
								1553	0.307	1553	0.044
								1554	0.307	1554	0.044
								1555	0.307	1555	0.044
								1556	0.307	1556	0.044
								1557	0.307	1557	0.044
								1558	0.307	1558	0.044
								1559	0.307	1559	0.044
								1560	0.307	1560	0.044
								1561	0.307	1561	0.044
								1562	0.307	1562	0.044
								1563	0.306	1563	0.044
								1564	0.307	1564	0.044
								1565	0.306	1565	0.044
								1566	0.306	1566	0.044
								1567	0.306	1567	0.044
								1568	0.307	1568	0.044
								1569	0.307	1569	0.044
								1570	0.307	1570	0.044
								1571	0.307	1571	0.044
								1572	0.307	1572	0.044
								1573	0.307	1573	0.044
								1574	0.307	1574	0.044
								1575	0.306	1575	0.044
								1576	0.306	1576	0.044
								1577	0.306	1577	0.044
								1578	0.306	1578	0.044
								1579	0.306	1579	0.044
								1580	0.306	1580	0.044
								1581	0.306	1581	0.044
								1582	0.305	1582	0.044
								1583	0.305	1583	0.044
								1584	0.305	1584	0.044
								1585	0.305	1585	0.044
								1586	0.305	1586	0.044
								1587	0.305	1587	0.044
								1588	0.305	1588	0.045
								1589	0.305	1589	0.045
								1590	0.305	1590	0.045
								1591	0.305	1591	0.045
								1592	0.305	1592	0.045
								1593	0.305	1593	0.045
								1594	0.305	1594	0.045
								1595	0.305	1595	0.045
								1596	0.305	1596	0.045
								1597	0.305	1597	0.045
								1598	0.305	1598	0.045
								1599	0.305	1599	0.045
								1600	0.305	1600	0.046
								1601	0.305	1601	0.046
								1602	0.305	1602	0.046
								1603	0.305	1603	0.046
								1604	0.305	1604	0.046
								1605	0.305	1605	0.046
								1606	0.305	1606	0.046
								1607	0.305	1607	0.046
								1608	0.306	1608	0.047
								1609	0.306	1609	0.047
								1610	0.306	1610	0.047
								1611	0.306	1611	0.047
								1612	0.306	1612	0.047
								1613	0.306	1613	0.048
								1614	0.306	1614	0.048
								1615	0.307	1615	0.048
								1616	0.307	1616	0.048
								1617	0.307	1617	0.049
								1618	0.307	1618	0.049
								1619	0.307	1619	0.049
								1620	0.307	1620	0.049
								1621	0.308	1621	0.05
								1622	0.308	1622	0.05
								1623	0.308	1623	0.05
								1624	0.309	1624	0.05
								1625	0.309	1625	0.051
								1626	0.309	1626	0.051
								1627	0.31	1627	0.052
								1628	0.31	1628	0.052
								1629	0.31	1629	0.052
								1630	0.31	1630	0.053
								1631	0.311	1631	0.053
								1632	0.311	1632	0.054
								1633	0.311	1633	0.054
								1634	0.312	1634	0.055
								1635	0.313	1635	0.056
								1636	0.313	1636	0.056
								1637	0.314	1637	0.057
								1638	0.314	1638	0.058
								1639	0.315	1639	0.059
								1640	0.316	1640	0.06
								1641	0.317	1641	0.061
								1642	0.318	1642	0.062
								1643	0.319	1643	0.063
								1644	0.32	1644	0.064
								1645	0.321	1645	0.066
								1646	0.322	1646	0.067
								1647	0.324	1647	0.068
								1648	0.325	1648	0.07
								1649	0.326	1649	0.071
								1650	0.328	1650	0.073
								1651	0.329	1651	0.075
								1652	0.33	1652	0.076
								1653	0.332	1653	0.078
								1654	0.333	1654	0.079
								1655	0.334	1655	0.081
								1656	0.336	1656	0.082
								1657	0.337	1657	0.084
								1658	0.339	1658	0.085
								1659	0.34	1659	0.087
								1660	0.341	1660	0.088
								1661	0.342	1661	0.089
								1662	0.343	1662	0.09
								1663	0.343	1663	0.09
								1664	0.344	1664	0.091
								1665	0.344	1665	0.092
								1666	0.345	1666	0.092
								1667	0.345	1667	0.092
								1668	0.344	1668	0.092
								1669	0.344	1669	0.092
								1670	0.343	1670	0.092
								1671	0.343	1671	0.091
								1672	0.342	1672	0.091
								1673	0.342	1673	0.09
								1674	0.341	1674	0.089
								1675	0.34	1675	0.089
								1676	0.339	1676	0.088
								1677	0.338	1677	0.087
								1678	0.338	1678	0.086
								1679	0.337	1679	0.086
								1680	0.336	1680	0.085
								1681	0.336	1681	0.084
								1682	0.335	1682	0.084
								1683	0.334	1683	0.083
								1684	0.333	1684	0.082
								1685	0.333	1685	0.082
								1686	0.332	1686	0.081
								1687	0.332	1687	0.081
								1688	0.332	1688	0.081
								1689	0.331	1689	0.08
								1690	0.331	1690	0.08
								1691	0.331	1691	0.08
								1692	0.331	1692	0.08
								1693	0.331	1693	0.08
								1694	0.331	1694	0.08
								1695	0.331	1695	0.079
								1696	0.331	1696	0.079
								1697	0.331	1697	0.079
								1698	0.33	1698	0.079
								1699	0.33	1699	0.078
								1700	0.33	1700	0.078

## Sheet: Fig. 2
Fig. 2c											Fig. 2d
The temperature of LCE796 and LCE1002 layers of the TLCE under the stimulation of 808 nm											The temperature of LCE796 and LCE1002 layers of the TLCE under the stimulation of 980 nm
	LCE796	LCE1002										LCE796	LCE1002
Time (s)	Temperature (oC)	Temperature (oC)									Time (s)	Temperature (oC)	Temperature (oC)
0	19.4	18.9									0	27	28
2	26.3	21.7									2	28.4	37.3
4	32.9	25.7									4	30.5	42.4
6	36	28.2									6	33	46.3
8	40.4	31									8	35.6	50.5
10	44.5	33.6									10	38.2	53.5
12	47.7	36									12	41.1	57.6
14	51.2	38.2									14	43.4	60.5
16	54.8	40.6									16	45.6	63.5
18	56.2	42.1									18	47.7	65.9
20	58.4	44.8									20	49.6	68.2
22	61.8	45.4									22	51.5	70
24	65.6	47.3									24	53.4	73.5
26	68	49.1									26	55.2	75
28	70.3	50.6									28	56.8	76.5
30	71.3	51.7									30	58.4	78.6
32	73.2	53.3									32	59.8	80.5
34	74.7	54.3									34	61.2	82
36	76.4	55									36	62.5	83.3
38	78.6	56.1									38	63.7	84.5
40	79.6	56.9									40	64.6	85.1
42	81.8	57.8									42	65.7	85.5
44	82	58.5									44	66.7	85.6
46	82.8	59.4									46	67.6	85.7
48	84.4	60.2									48	68.2	85.8
50	85.7	61									50	68.7	86.1
52	86.2	61.8									52	69.2	86.5
54	86.9	62.6									54	69.5	86.5
56	88.4	62.9
58	88.8	63.3
60	89.4	63.7
62	89.7	64.5
64	89.4	64.9
66	90.9	65.2
68	91.3	65.8
70	90.8	66.3

## Sheet: Fig. 3
Fig. 3d						Fig. 3e
Twist angle of TLCE film under the illumination of 808 nm						Bending angle of TLCE film under the illumination of 808 nm
Time (s)	Twist angle (o)					Time (s)	Bending angle (o)
0	0					0	0
2	0					2	0
4	0					4	0
6	11					6	0
8	14					8	2
10	30					10	5
12	90					12	7.2
14	110					14	11
16	180					16	15
18	306					18	26
20	360					20	38
22	414					22	47
24	424.8					24	51
26	432					26	54
28	439.2					28	54.7
30	442.8
32	446
34	450
36	450

## Sheet: Fig. 4
Fig. 4d									Fig. 4e
The speed of the inchworm-like walker with varied wideth/length ratios									The speed of the inchworm-like walker with varied light intensities
	808 nm	980 nm										808 nm	980 nm
Wide/length	Speed (mm min-1)	Speed (mm min-1)							980 nm light intensity (W cm-1)	808 nm light intensity (W cm-1)	light distance (cm)	Speed (mm min-1)	Speed (mm min-1)
0.29375	5.26	5.88							0.21	0.15	8	0.71	1.43
0.33125	3.9	5.15							0.28	0.21	7	1.21	1.9
0.375	2.3	3.52							0.35	0.3	6	2.25	2.99
0.5625	1.21	2.1							0.5	0.47	5	3.9	5.15
0.75	0.81	1.33

## Sheet: Fig. 5
Fig. 5f
The real-time position coordinate of the midpoint A of the LCE walker recorded in moving forward and backward manner
x (mm)	y (mm)
0	0
0	1.426
0.389	3.111
0.389	4.148
0.648	5.704
0.519	3.5
0.389	2.981
0.259	2.722
0.259	2.852
0.389	2.074
0.389	0.778
0.389	-1.037
Fig. 5g
The real-time position coordinate of the midpoint A of the LCE walker recorded in moving left and then forward manner
x (mm)	y (mm)
0	0
-1.312	0.328
-1.969	1.203
-2.297	2.406
-3.062	2.953
-2.953	3.281
-3.609	3.391
-4.484	3.172
-4.922	4.266
-5.469	4.703
-5.906	4.703
-6.344	5.25
Fig. 5h
The real-time position coordinate of the midpoint A of the LCE walker recorded in moving right and then forward manner.
x (mm)	y (mm)
0	0
-0.054	0.985
0.619	1.546
1.143	2.632
1.443	3.343
1.593	3.718
1.93	4.204
2.004	4.616
2.416	5.177
2.266	5.514
2.753	6.001
2.678	7.012
2.903	7.873
4.438	8.172
4.999	8.546
6.534	9.744
7.395	10.755

## Sheet: Fig. 6
Fig. 6d
The real-time position coordinate of the midpoint A of the LCE walker recorded in moving.
x (mm)	y (mm)
-6.94e-15	-0.0562
0.843	1.18
1.57	2.31
2.14	3.6
2.7	4.27
3.49	5.73
3.54	6.47
2.98	7.31
2.87	8.21
2.98	9.11
2.98	9.61
3.26	8.77
3.37	6.13
3.37	5.62
3.37	3.37
3.37	2.64
3.49	1.69
3.54	1.35
3.54	0.731
3.32	-0.281

## Sheet: Supplementary Fig. 1
Supplementary Fig. 1a			Supplementary Fig. 1b			Supplementary Fig. 1c			Supplementary Fig. 1d
DSC curves of LCE0 film			DSC curves of LCE796 film			DSC curves of LCE1002 film			DSC curves of LCE512 film
Temperature (oC)			Temperature (oC)			Temperature (oC)			Temperature (oC)
118.604	-1.62164		148.701	-1.80737		118.346	-1.21916		118.11	-3.68613
118.767	-1.52125		148.863	-1.80764		118.507	-1.1432		118.109	-3.67937
118.925	-1.49923		149.009	-1.75874		118.655	-0.95415		118.108	-3.67085
119.058	-1.53415		149.121	-1.57308		118.775	-0.76672		118.106	-3.66068
119.149	-1.59713		149.187	-1.33728		118.86	-0.61945		118.105	-3.64932
119.194	-1.59616		149.211	-1.09614		118.908	-0.51161		118.103	-3.6324
119.2	-1.49634		149.201	-0.87012		118.922	-0.39307		118.098	-3.60016
119.177	-1.29933		149.164	-0.65269		118.909	-0.25667		118.093	-3.56498
119.131	-1.0777		149.106	-0.43507		118.873	-0.10614		118.089	-3.52891
119.066	-0.84448		149.03	-0.2161		118.818	0.05517		118.084	-3.49512
118.986	-0.60129		148.94	-0.0037		118.747	0.20897		118.078	-3.44651
118.893	-0.36177		148.837	0.19632		118.662	0.35905		118.072	-3.40598
118.788	-0.1329		148.724	0.383		118.565	0.49912		118.064	-3.34958
118.675	0.08439		148.604	0.55117		118.458	0.6306		118.056	-3.28392
118.554	0.28616		148.477	0.70822		118.344	0.75374		118.047	-3.22223
118.426	0.47014		148.344	0.84125		118.222	0.86276		118.039	-3.16197
118.293	0.63606		148.207	0.96572		118.095	0.96159		118.031	-3.09953
118.156	0.78338		148.065	1.0749		117.963	1.05205		118.021	-3.02668
118.016	0.91293		147.921	1.1665		117.826	1.12759		118.01	-2.9466
117.872	1.0308		147.774	1.25088		117.687	1.19962		117.999	-2.86926
117.725	1.12919		147.625	1.31999		117.544	1.25829		117.988	-2.78589
117.577	1.21515		147.474	1.38224		117.399	1.31012		117.977	-2.70465
117.426	1.29172		147.322	1.4349		117.252	1.35738		117.966	-2.62795
117.274	1.35459		147.168	1.4789		117.104	1.39492		117.954	-2.5415
117.121	1.40918		147.013	1.51614		116.954	1.42774		117.941	-2.44326
116.967	1.45547		146.857	1.54832		116.802	1.45548		117.928	-2.35273
116.811	1.4965		146.701	1.57435		116.65	1.47625		117.915	-2.25624
116.654	1.52856		146.543	1.59668		116.496	1.49445		117.901	-2.15907
116.498	1.55505		146.386	1.61413		116.342	1.50935		117.887	-2.05411
116.34	1.57629		146.227	1.62753		116.187	1.52261		117.873	-1.95433
116.181	1.59651		146.067	1.64018		116.032	1.53174		117.859	-1.85962
116.022	1.61165		145.908	1.64965		115.875	1.53849		117.844	-1.75522
115.863	1.6231		145.748	1.65806		115.719	1.54232		117.828	-1.63987
115.703	1.63159		145.588	1.66324		115.562	1.54624		117.812	-1.52746
115.543	1.63873		145.427	1.66748		115.405	1.54892		117.796	-1.41914
115.383	1.64519		145.267	1.67091		115.247	1.55063		117.78	-1.30584
115.222	1.64942		145.105	1.67389		115.089	1.55187		117.763	-1.18999
115.061	1.65294		144.943	1.67622		114.931	1.55361		117.746	-1.07462
114.9	1.65513		144.782	1.67798		114.772	1.55447		117.729	-0.95719
114.738	1.65631		144.62	1.68021		114.614	1.55504		117.711	-0.84165
114.577	1.65741		144.458	1.68169		114.454	1.55556		117.694	-0.72634
114.415	1.65856		144.296	1.68298		114.295	1.5559		117.675	-0.60406
114.253	1.65974		144.133	1.68427		114.135	1.55598		117.657	-0.48086
114.091	1.6609		143.971	1.68552		113.976	1.55597		117.637	-0.3538
113.928	1.66192		143.808	1.68684		113.816	1.55575		117.618	-0.07632
113.765	1.66282		143.645	1.68802		113.657	1.55532		117.598	0.06325
113.602	1.66375		143.482	1.68915		113.496	1.55472		117.579	0.17373
113.439	1.66455		143.319	1.6903		113.336	1.554		117.56	0.28293
113.277	1.66535		143.155	1.69143		113.176	1.55294		117.539	0.39918
113.113	1.666		142.992	1.6925		113.015	1.55185		117.519	0.50802
112.95	1.66665		142.828	1.69358		112.854	1.55056		117.499	0.61634
112.787	1.66718		142.664	1.69463		112.693	1.54902		117.479	0.74731
112.623	1.66768		142.5	1.69564		112.532	1.54736		117.459	0.84698
112.459	1.66811		142.336	1.69646		112.371	1.54581		117.438	1.79768
112.295	1.66845		142.173	1.6974		112.21	1.54397		117.416	1.86955
112.131	1.66887		142.008	1.69829		112.049	1.54209		117.394	1.94514
111.968	1.66924		141.844	1.6991		111.887	1.54026		117.372	2.02039
111.803	1.66941		141.68	1.69991		111.725	1.53831		117.35	2.08428
111.639	1.66962		141.515	1.7007		111.564	1.53628		117.327	2.16267
111.475	1.66982		141.351	1.70148		111.402	1.53422		117.305	2.22326
111.31	1.67006		141.186	1.70221		111.24	1.53204		117.283	2.2829
111.146	1.67003		141.021	1.70304		111.078	1.5298		117.26	2.34664
110.981	1.6701		140.856	1.70382		110.915	1.52737		117.238	2.40307
110.816	1.67027		140.692	1.7046		110.753	1.52508		117.215	2.45915
110.652	1.67028		140.527	1.70545		110.591	1.52285		117.191	2.51961
110.487	1.67037		140.362	1.7063		110.428	1.52049		117.169	2.56983
110.322	1.67044		140.196	1.70709		110.265	1.51813		117.145	2.62756
110.157	1.6705		140.032	1.70788		110.103	1.51585		117.121	2.67946
109.992	1.67054		139.867	1.70873		109.94	1.51355		117.097	2.73429
109.827	1.67065		139.701	1.70964		109.777	1.51129		117.074	2.78127
109.662	1.67073		139.536	1.71048		109.614	1.509		117.049	2.8305
109.497	1.67082		139.37	1.71136		109.451	1.50679		117.025	2.87595
109.332	1.67098		139.205	1.71226		109.289	1.50475		117	2.92265
109.166	1.67104		139.039	1.71317		109.125	1.50271		116.975	2.9714
109.001	1.67118		138.874	1.71409		108.962	1.50044		116.951	3.01397
108.836	1.67127		138.708	1.71505		108.799	1.49838		116.926	3.05512
108.671	1.67142		138.543	1.71591		108.636	1.49638		116.901	3.09601
108.505	1.67158		138.377	1.71675		108.472	1.49437		116.876	3.13599
108.34	1.67175		138.212	1.71768		108.309	1.49235		116.85	3.18004
108.174	1.67201		138.046	1.71866		108.145	1.49049		116.825	3.22146
108.008	1.67211		137.88	1.71951		107.982	1.48869		116.8	3.25921
107.843	1.67236		137.715	1.72038		107.818	1.48681		116.775	3.29695
107.677	1.67251		137.549	1.7213		107.654	1.48502		116.748	3.33419
107.512	1.6727		137.383	1.72217		107.49	1.48331		116.723	3.36859
107.346	1.673		137.218	1.72314		107.326	1.48157		116.697	3.4028
107.181	1.67318		137.052	1.72399		107.162	1.47992		116.671	3.4369
107.015	1.67345		136.886	1.72488		106.998	1.4784		116.644	3.47322
106.849	1.67374		136.72	1.72578		106.835	1.47681		116.618	3.50409
106.683	1.67395		136.554	1.72681		106.671	1.47523		116.592	3.53502
106.518	1.67425		136.388	1.72778		106.507	1.4738		116.565	3.56651
106.352	1.67459		136.222	1.72876		106.343	1.47238		116.538	3.597
106.186	1.6749		136.057	1.72974		106.178	1.47098		116.512	3.62631
106.02	1.67527		135.891	1.73082		106.014	1.46965		116.486	3.65402
105.854	1.67561		135.725	1.73191		105.85	1.46822		116.46	3.6819
105.688	1.67606		135.559	1.73295		105.685	1.46694		116.433	3.71058
105.522	1.67652		135.393	1.73396		105.521	1.46574		116.406	3.7389
105.357	1.67693		135.226	1.73502		105.357	1.46458		116.377	3.76592
105.191	1.67744		135.06	1.73616		105.192	1.46355		116.35	3.79495
105.024	1.67786		134.894	1.73725		105.028	1.46253		116.323	3.8194
104.858	1.67835		134.728	1.73834		104.863	1.46155		116.296	3.84288
104.692	1.67885		134.561	1.73947		104.698	1.46056		116.269	3.86677
104.526	1.67932		134.396	1.74061		104.534	1.4596		116.242	3.88979
104.36	1.67978		134.23	1.74164		104.369	1.45859		116.214	3.91319
104.194	1.68024		134.063	1.74273		104.205	1.45771		116.186	3.93634
104.028	1.68077		133.897	1.7439		104.04	1.45684		116.158	3.95857
103.862	1.68127		133.731	1.74495		103.875	1.45596		116.13	3.98018
103.696	1.68195		133.565	1.74607		103.71	1.45519		116.102	4.00169
103.53	1.68248		133.399	1.74724		103.545	1.45445		116.073	4.02268
103.364	1.68314		133.233	1.74832		103.38	1.4537		116.047	4.04176
103.197	1.68385		133.066	1.74951		103.215	1.45296		116.018	4.06248
103.031	1.68465		132.901	1.75058		103.05	1.45242		115.99	4.08187
102.865	1.6853		132.734	1.75174		102.885	1.45192		115.962	4.09952
102.699	1.68595		132.568	1.75293		102.72	1.4513		115.933	4.11775
102.532	1.6866		132.402	1.75415		102.555	1.4507		115.906	4.13722
102.366	1.68724		132.235	1.75524		102.39	1.45022		115.878	4.15385
102.2	1.68793		132.069	1.75643		102.225	1.44975		115.849	4.17447
102.034	1.68865		131.903	1.75763		102.06	1.44923		115.82	4.19177
101.867	1.68927		131.737	1.7588		101.894	1.44871		115.79	4.20832
101.701	1.68997		131.571	1.76003		101.729	1.44815		115.762	4.22381
101.535	1.69062		131.405	1.76118		101.564	1.44761		115.734	4.23966
101.369	1.69128		131.238	1.76229		101.399	1.4471		115.706	4.25416
101.202	1.69201		131.072	1.76354		101.234	1.44656		115.677	4.26918
101.036	1.69272		130.905	1.76469		101.069	1.44605		115.648	4.28359
100.869	1.69345		130.739	1.76587		100.904	1.4456		115.618	4.29837
100.703	1.69426		130.573	1.76703		100.738	1.44514		115.59	4.31256
100.537	1.69504		130.407	1.76825		100.573	1.44461		115.56	4.32679
100.37	1.69578		130.24	1.76943		100.407	1.44404		115.532	4.34092
100.204	1.69651		130.075	1.77057		100.242	1.44357		115.503	4.35406
100.037	1.69727		129.908	1.77171		100.077	1.44315		115.475	4.36748
99.871	1.69799		129.742	1.77287		99.9115	1.44265		115.445	4.38083
99.7044	1.69873		129.575	1.77405		99.7459	1.44224		115.415	4.39287
99.5382	1.69954		129.409	1.77522		99.5809	1.44183		115.387	4.40388
99.372	1.70029		129.243	1.77635		99.4153	1.44148		115.358	4.41538
99.2056	1.70095		129.076	1.77749		99.2498	1.44116		115.328	4.42754
99.0392	1.70167		128.91	1.77853		99.0843	1.4407		115.298	4.44042
98.8728	1.70229		128.744	1.77965		98.9188	1.44032		115.269	4.45215
98.7063	1.70296		128.577	1.78074		98.7532	1.43991		115.239	4.46318
98.5401	1.7037		128.411	1.78185		98.5875	1.43946		115.211	4.47229
98.3739	1.70438		128.245	1.78296		98.4221	1.43898		115.182	4.48149
98.207	1.70507		128.079	1.78405		98.2564	1.43851		115.151	4.49199
98.0407	1.70578		127.912	1.7852		98.0911	1.43808		115.121	4.50187
97.8741	1.70649		127.746	1.78638		97.9251	1.43777		115.092	4.51217
97.708	1.70721		127.579	1.78753		97.7599	1.43749		115.062	4.52216
97.5418	1.70797		127.413	1.78866		97.5938	1.43707		115.032	4.53236
97.3754	1.70874		127.247	1.78977		97.4279	1.4368		115.002	4.5414
97.2089	1.70938		127.08	1.79092		97.2627	1.43654		114.974	4.54976
97.0426	1.71006		126.914	1.79201		97.0969	1.43637		114.942	4.55872
96.8765	1.71075		126.748	1.79308		96.9313	1.4362		114.913	4.56669
96.7102	1.71145		126.581	1.79413		96.7654	1.43606		114.883	4.57493
96.5437	1.71212		126.415	1.79518		96.5999	1.43591		114.852	4.58318
96.3773	1.71274		126.248	1.79622		96.4338	1.4358		114.823	4.59078
96.2108	1.71342		126.082	1.79725		96.2685	1.4357		114.794	4.59857
96.0447	1.71411		125.916	1.79831		96.1024	1.43561		114.765	4.60626
95.8785	1.71493		125.749	1.79932		95.937	1.43552		114.734	4.6137
95.7116	1.71568		125.583	1.80043		95.7709	1.43539		114.703	4.62112
95.5453	1.71643		125.416	1.80145		95.6053	1.43533		114.672	4.6282
95.3787	1.71721		125.25	1.80253		95.4396	1.43532		114.642	4.63545
95.2124	1.71809		125.084	1.80353		95.2733	1.43533		114.613	4.6431
95.0462	1.7189		124.917	1.80458		95.1074	1.43527		114.582	4.65071
94.88	1.7197		124.751	1.80564		94.9417	1.43524		114.553	4.65766
94.7136	1.72054		124.584	1.80664		94.7759	1.43517		114.521	4.66442
94.5473	1.72138		124.418	1.80777		94.6096	1.43506		114.493	4.66972
94.3804	1.72229		124.251	1.80879		94.4441	1.43497		114.462	4.67484
94.2141	1.72314		124.085	1.80987		94.2785	1.43475		114.431	4.67988
94.0478	1.72402		123.918	1.81091		94.1123	1.43468		114.4	4.68565
93.881	1.72489		123.752	1.8122		93.9468	1.43447		114.37	4.69181
93.7148	1.72585		123.585	1.81322		93.7804	1.43423		114.341	4.69779
93.5484	1.7268		123.419	1.81433		93.6149	1.4342		114.309	4.70338
93.3823	1.72777		123.252	1.81532		93.4489	1.43416		114.279	4.70779
93.2157	1.72878		123.086	1.8164		93.2832	1.43408		114.249	4.71235
93.0493	1.72982		122.92	1.81739		93.1175	1.43402		114.219	4.71743
92.8828	1.73081		122.753	1.81841		92.9515	1.43393		114.187	4.72394
92.7163	1.73175		122.586	1.81933		92.7855	1.43389		114.157	4.73036
92.5497	1.73281		122.42	1.82027		92.6195	1.4338		114.127	4.73595
92.3833	1.73392		122.253	1.82113		92.4539	1.43382		114.097	4.74019
92.2164	1.73497		122.087	1.82209		92.2877	1.43369		114.067	4.74414
92.0504	1.73612		121.921	1.823		92.1221	1.43348		114.036	4.74831
91.8837	1.73724		121.754	1.82383		91.9559	1.4334		114.005	4.75245
91.718	1.73839		121.588	1.82478		91.7898	1.4332		113.974	4.75638
91.5508	1.73966		121.421	1.82573		91.6241	1.43306		113.942	4.76063
91.3846	1.74084		121.255	1.82668		91.4584	1.43294		113.912	4.76456
91.2178	1.74206		121.088	1.82743		91.2922	1.4329		113.882	4.76905
91.0516	1.74328		120.922	1.82834		91.126	1.43278		113.851	4.77365
90.8853	1.74447		120.756	1.82931		90.9607	1.43269		113.82	4.7775
90.7189	1.74572		120.589	1.83019		90.7945	1.4326		113.79	4.78127
90.552	1.74695		120.422	1.8311		90.6285	1.43256		113.758	4.78486
90.3863	1.74819		120.256	1.83201		90.4623	1.43257		113.728	4.78812
90.2196	1.74953		120.09	1.83294		90.2964	1.43258		113.697	4.79147
90.0532	1.75089		119.923	1.83382		90.1306	1.4326		113.667	4.79486
89.8865	1.75232		119.757	1.8347		89.9646	1.4326		113.637	4.79826
89.7202	1.75383		119.59	1.83551		89.7986	1.43263		113.606	4.80139
89.5539	1.75532		119.424	1.8363		89.6323	1.43266		113.575	4.80401
89.3875	1.75683		119.257	1.8371		89.4666	1.4327		113.543	4.80671
89.2211	1.75841		119.091	1.8379		89.3006	1.43278		113.511	4.80942
89.0551	1.76006		118.924	1.83874		89.1346	1.43294		113.482	4.81233
88.8884	1.76172		118.758	1.83969		88.9684	1.43292		113.45	4.81594
88.7222	1.76342		118.591	1.8405		88.8023	1.43301		113.419	4.81952
88.5557	1.76528		118.425	1.84132		88.6364	1.43316		113.389	4.82285
88.3892	1.76721		118.259	1.84213		88.4704	1.43319		113.357	4.82607
88.223	1.76936		118.092	1.84296		88.3042	1.43335		113.327	4.82845
88.0564	1.77151		117.925	1.8438		88.1381	1.43345		113.296	4.83088
87.89	1.7753		117.759	1.8446		87.9719	1.43354		113.264	4.83347
87.7239	1.77852		117.592	1.84532		87.8059	1.43355		113.234	4.83594
87.5578	1.78283		117.426	1.84605		87.6402	1.43369		113.202	4.83861
87.3916	1.78729		117.26	1.84676		87.474	1.4338		113.171	4.84089
87.2252	1.79152		117.094	1.84757		87.3078	1.43387		113.14	4.84252
87.0587	1.8008		116.926	1.84838		87.1421	1.4339		113.109	4.84374
86.8922	1.81172		116.76	1.84914		86.9758	1.43403		113.078	4.84539
86.7266	1.8226		116.594	1.84993		86.81	1.43414		113.047	4.84776
86.5607	1.83649		116.427	1.85078		86.644	1.43428		113.016	4.85028
86.3947	1.8503		116.26	1.85163		86.478	1.43438		112.985	4.85291
86.2285	1.86563		116.094	1.85246		86.3114	1.43453		112.954	4.85556
86.0623	1.88305		115.928	1.85329		86.145	1.43461		112.923	4.85757
85.8966	1.89937		115.761	1.85406		85.9795	1.43478		112.891	4.86009
85.731	1.91447		115.595	1.85488		85.8133	1.43498		112.86	4.86231
85.5651	1.92941		115.428	1.85576		85.6472	1.43533		112.829	4.86418
85.3989	1.94179		115.262	1.85663		85.4814	1.43557		112.797	4.86583
85.233	1.95478		115.095	1.85748		85.3149	1.43574		112.766	4.86735
85.0674	1.96455		114.928	1.85822		85.1492	1.43609		112.734	4.86932
84.9015	1.97334		114.762	1.85898		84.9825	1.43626		112.705	4.87121
84.7353	1.97937		114.596	1.85977		84.8165	1.43649		112.672	4.87339
84.5693	1.98493		114.429	1.86043		84.6503	1.43672		112.641	4.87536
84.4032	1.98861		114.263	1.86119		84.4843	1.43688		112.61	4.87712
84.2366	1.99034		114.097	1.86185		84.3181	1.43725		112.578	4.87882
84.0702	1.99168		113.93	1.86254		84.1519	1.43748		112.547	4.8807
83.9035	1.99288		113.764	1.86334		83.9856	1.43774		112.517	4.88295
83.7368	1.99352		113.597	1.8641		83.8192	1.43806		112.486	4.88533
83.5705	1.99384		113.431	1.86483		83.6528	1.43834		112.455	4.88742
83.4039	1.99396		113.264	1.86544		83.4865	1.43856		112.423	4.88923
83.2371	1.99365		113.098	1.86609		83.3205	1.43889		112.392	4.89128
83.0704	1.99272		112.931	1.86691		83.154	1.43927		112.36	4.89319
82.9037	1.99014		112.765	1.86772		82.9878	1.43951		112.329	4.89501
82.7367	1.98748		112.598	1.86844		82.8217	1.4398		112.296	4.89698
82.5698	1.98423		112.432	1.86925		82.655	1.44007		112.267	4.89868
82.4032	1.98077		112.265	1.86997		82.4891	1.4403		112.235	4.90043
82.2364	1.97747		112.099	1.87069		82.3227	1.44059		112.204	4.90215
82.0695	1.97334		111.932	1.87142		82.1565	1.44079		112.173	4.90376
81.9033	1.96855		111.765	1.87221		81.9905	1.44114		112.14	4.90598
81.7361	1.96392		111.599	1.87285		81.8242	1.44135		112.108	4.90812
81.5696	1.95972		111.433	1.87353		81.6577	1.44175		112.076	4.91015
81.4027	1.95465		111.266	1.8741		81.4916	1.44207		112.046	4.91184
81.2357	1.95143		111.1	1.87478		81.3253	1.44233		112.015	4.91343
81.0689	1.94689		110.933	1.87544		81.1593	1.44259		111.984	4.91488
80.9022	1.94372		110.766	1.8761		80.9933	1.44293		111.953	4.91628
80.7355	1.94004		110.6	1.87666		80.8268	1.44337		111.92	4.91763
80.569	1.93605		110.433	1.87728		80.6604	1.44367		111.889	4.91888
80.402	1.932		110.267	1.87782		80.494	1.44407		111.857	4.92011
80.2355	1.92884		110.1	1.87835		80.328	1.44442		111.826	4.92134
80.0687	1.92519		109.934	1.87893		80.1618	1.44483		111.794	4.92266
79.9021	1.92178		109.767	1.87956		79.996	1.44526		111.763	4.92418
79.7355	1.91812		109.601	1.88014		79.8296	1.44567		111.731	4.92571
79.569	1.91536		109.434	1.88077		79.6636	1.44598		111.698	4.92699
79.4017	1.91258		109.268	1.88139		79.4972	1.44637		111.668	4.92816
79.2353	1.90994		109.101	1.88199		79.3311	1.44672		111.637	4.92934
79.0686	1.9072		108.934	1.88262		79.1651	1.44708		111.606	4.93063
78.9021	1.90439		108.768	1.88317		78.9987	1.44747		111.575	4.93196
78.735	1.90165		108.601	1.88374		78.8328	1.44801		111.543	4.93328
78.5685	1.89895		108.435	1.88422		78.6666	1.44859		111.511	4.93417
78.4016	1.89621		108.268	1.88471		78.5006	1.44911		111.479	4.93467
78.2351	1.89356		108.103	1.88519		78.3343	1.44972		111.448	4.93514
78.0683	1.89098		107.936	1.88586		78.168	1.45029		111.416	4.93564
77.9019	1.8884		107.769	1.88646		78.0018	1.45093		111.384	4.93618
77.7353	1.88577		107.603	1.88697		77.8357	1.4517		111.352	4.93679
77.5684	1.88315		107.436	1.88759		77.6689	1.45247		111.32	4.93743
77.4022	1.88053		107.27	1.88815		77.5029	1.4532		111.289	4.93808
77.2352	1.87816		107.103	1.88878		77.3371	1.45396		111.258	4.93871
77.0683	1.87583		106.937	1.88946		77.1706	1.45486		111.227	4.9394
76.9019	1.87357		106.77	1.88996		77.0047	1.45575		111.195	4.94011
76.7354	1.87132		106.604	1.89052		76.8384	1.45675		111.163	4.94084
76.5687	1.8691		106.437	1.89107		76.672	1.45782		111.132	4.9414
76.4024	1.86708		106.271	1.89165		76.506	1.45887		111.101	4.94177
76.2356	1.8652		106.104	1.89223		76.3399	1.45999		111.068	4.94207
76.0694	1.86321		105.938	1.89277		76.1736	1.46126		111.036	4.94238
75.9023	1.86128		105.771	1.89318		76.0068	1.46249		111.006	4.9427
75.7357	1.85954		105.605	1.89371		75.841	1.46386		110.973	4.94306
75.5692	1.85782		105.438	1.89425		75.6749	1.46529		110.941	4.94343
75.4026	1.8562		105.272	1.89476		75.5088	1.46699		110.91	4.94379
75.2355	1.85446		105.106	1.89532		75.3426	1.46885		110.878	4.94419
75.0694	1.85283		104.939	1.89588		75.1766	1.47084		110.847	4.94466
74.903	1.85134		104.772	1.89637		75.0104	1.47304		110.815	4.9453
74.7358	1.84982		104.606	1.89691		74.8447	1.47607		110.784	4.94603
74.5691	1.84835		104.44	1.89745		74.6784	1.48044		110.752	4.94663
74.4031	1.84689		104.273	1.89791		74.5125	1.48857		110.72	4.94702
74.2368	1.84554		104.107	1.89844		74.3459	1.49485		110.688	4.94733
74.07	1.8441		103.941	1.899		74.1804	1.50629		110.657	4.94762
73.9031	1.84279		103.774	1.89954		74.0145	1.51801		110.624	4.94796
73.7367	1.84159		103.607	1.9001		73.8486	1.53289		110.592	4.9483
73.5703	1.8403		103.441	1.90064		73.6833	1.55074		110.561	4.94864
73.4038	1.83904		103.275	1.90113		73.5172	1.56708		110.53	4.94896
73.2372	1.83793		103.108	1.90179		73.3512	1.58362		110.498	4.94931
73.0708	1.83677		102.941	1.90241		73.186	1.60116		110.465	4.94967
72.9039	1.83574		102.775	1.90286		73.0205	1.62679		110.434	4.9501
72.7374	1.83471		102.609	1.90336		72.8549	1.63997		110.402	4.95066
72.5708	1.83376		102.442	1.90397		72.6897	1.6497		110.37	4.95131
72.4043	1.83286		102.275	1.9045		72.5241	1.65743		110.339	4.952
72.2382	1.83191		102.109	1.90496		72.3582	1.66208		110.308	4.95261
72.0716	1.83106		101.942	1.90546		72.1924	1.66391		110.276	4.95319
71.905	1.83026		101.776	1.90598		72.0261	1.66564		110.245	4.95367
71.7383	1.82938		101.609	1.90642		71.8599	1.66693		110.213	4.954
71.5715	1.82862		101.443	1.90693		71.6942	1.66771		110.179	4.95426
71.4052	1.82779		101.276	1.90752		71.5277	1.668		110.148	4.95449
71.2387	1.82705		101.11	1.90802		71.3611	1.668		110.116	4.9548
71.072	1.82626		100.943	1.90854		71.1949	1.66765		110.085	4.95517
70.9054	1.82552		100.777	1.90907		71.0286	1.66695		110.053	4.95559
70.7391	1.82478		100.611	1.90964		70.8615	1.6657		110.02	4.95604
70.5722	1.82401		100.444	1.91012		70.6954	1.66344		109.989	4.95646
70.4059	1.82329		100.277	1.91058		70.5287	1.66067		109.956	4.95688
70.2391	1.82251		100.111	1.91119		70.3624	1.65748		109.925	4.9573
70.0725	1.82179		99.9442	1.91184		70.1954	1.65381		109.893	4.95779
69.9058	1.82111		99.7774	1.91227		70.029	1.64914		109.863	4.95834
69.7394	1.82044		99.6111	1.91283		69.8624	1.64558		109.831	4.95892
69.5729	1.81982		99.4445	1.91343		69.6962	1.64216		109.8	4.95939
69.4065	1.81919		99.2781	1.91398		69.5293	1.63807		109.767	4.95971
69.2397	1.81859		99.1118	1.91449		69.363	1.63455		109.735	4.95995
69.0732	1.81801		98.9452	1.91501		69.1965	1.63108		109.702	4.96021
68.9068	1.81756		98.779	1.91555		69.0293	1.62787		109.671	4.96047
68.7399	1.8171		98.6126	1.91612		68.8626	1.62417		109.637	4.96075
68.5731	1.81662		98.4457	1.91669		68.696	1.62108		109.606	4.96105
68.4069	1.81605		98.2793	1.91715		68.5293	1.61783		109.575	4.9614
68.2404	1.81553		98.113	1.91764		68.3629	1.61488		109.544	4.9618
68.0735	1.81509		97.9466	1.91807		68.1962	1.61137		109.511	4.96226
67.9069	1.81469		97.7802	1.91854		68.03	1.60832		109.479	4.96269
67.7403	1.81427		97.6137	1.91895		67.8633	1.60545		109.447	4.96314
67.5739	1.81385		97.4471	1.91927		67.6967	1.60262		109.415	4.96354
67.4074	1.81341		97.2803	1.9197		67.5302	1.59977		109.384	4.96383
67.2409	1.8129		97.1144	1.92007		67.3636	1.59692		109.352	4.96402
67.074	1.81248		96.9476	1.9205		67.1976	1.59407		109.321	4.96412
66.9073	1.81212		96.7811	1.92088		67.0307	1.5914		109.288	4.96425
66.7404	1.81169		96.6147	1.92132		66.8644	1.58871		109.256	4.96445
66.5739	1.81126		96.4481	1.92176		66.6981	1.58598		109.224	4.96465
66.4077	1.81082		96.2815	1.92224		66.5314	1.58334		109.192	4.965
66.241	1.81043		96.1149	1.92275		66.3649	1.58075		109.16	4.96548
66.0747	1.80997		95.9484	1.92331		66.1988	1.57818		109.128	4.96611
65.9079	1.80956		95.7819	1.92389		66.0319	1.57559		109.095	4.96711
65.7408	1.80916		95.6153	1.92443		65.8653	1.57305		109.064	4.96829
65.5745	1.80875		95.4491	1.92498		65.6988	1.57043		109.033	4.96931
65.4079	1.80837		95.2822	1.9255		65.5329	1.56792		109.001	4.96994
65.2417	1.80795		95.1156	1.92613		65.3663	1.56546		108.969	4.97008
65.0748	1.80744		94.9492	1.9267		65.1993	1.56312		108.936	4.97021
64.9082	1.80697		94.7823	1.92723		65.0329	1.56067		108.905	4.97042
64.7417	1.80646		94.616	1.92776		64.8664	1.55826		108.872	4.97067
64.575	1.80598		94.4495	1.92835		64.6995	1.556		108.84	4.9708
64.4084	1.80545		94.2834	1.92892		64.5332	1.55368		108.809	4.9709
64.2421	1.805		94.1162	1.92943		64.3669	1.55127		108.777	4.971
64.0756	1.80452		93.9496	1.93002		64.2003	1.54899		108.745	4.97116
63.909	1.80397		93.7831	1.9305		64.0336	1.54681		108.714	4.97136
63.7422	1.80339		93.6173	1.93103		63.8673	1.54461		108.681	4.9716
63.5762	1.803		93.4502	1.93158		63.7012	1.54244		108.649	4.97182
63.4095	1.80256		93.2838	1.93214		63.5345	1.54028		108.616	4.97207
63.2432	1.80207		93.1172	1.93274		63.3681	1.53812		108.585	4.97229
63.0765	1.80173		92.9509	1.9333		63.2012	1.53603		108.555	4.97247
62.9098	1.80122		92.7845	1.93387		63.0351	1.53407		108.523	4.97264
62.7431	1.8009		92.6177	1.93448		62.8683	1.53209		108.49	4.97299
62.5767	1.80045		92.4512	1.9351		62.7018	1.53014		108.457	4.97357
62.4099	1.80014		92.2844	1.93564		62.5354	1.52835		108.424	4.97416
62.2435	1.79971		92.1179	1.93625		62.3683	1.52653		108.394	4.9747
62.0769	1.79934		91.9514	1.9368		62.2022	1.52474		108.362	4.97516
61.9104	1.79894		91.7849	1.93728		62.0358	1.52304		108.329	4.97553
61.7438	1.79853		91.6185	1.93786		61.8691	1.52138		108.296	4.97593
61.5773	1.79819		91.4518	1.93844		61.7027	1.51975		108.264	4.97628
61.4107	1.79781		91.2856	1.93897		61.5363	1.51824		108.234	4.97658
61.2443	1.7974		91.1188	1.93952		61.3697	1.51663		108.201	4.97699
61.0782	1.79699		90.9524	1.94011		61.2029	1.51505		108.169	4.97759
60.9115	1.79665		90.7861	1.94065		61.0366	1.51356		108.138	4.97832
60.7446	1.79624		90.6193	1.94108		60.8699	1.51213		108.105	4.97912
60.5781	1.79587		90.4529	1.94172		60.7037	1.51069		108.073	4.97952
60.4116	1.79556		90.2863	1.94224		60.5374	1.50922		108.04	4.97944
60.2451	1.79528		90.1199	1.94283		60.3707	1.50788		108.007	4.97902
60.0783	1.79501		89.9532	1.94336		60.2047	1.50652		107.977	4.97895
59.9121	1.7946		89.7868	1.94396		60.0379	1.50516		107.945	4.97935
59.7452	1.79426		89.6202	1.9445		59.8717	1.50379		107.913	4.97996
59.579	1.79398		89.4539	1.94511		59.7048	1.50249		107.881	4.98056
59.4121	1.79363		89.2873	1.94567		59.538	1.50129		107.848	4.98111
59.2457	1.79337		89.1208	1.94625		59.3722	1.50008		107.817	4.98164
59.0792	1.7931		88.9547	1.94683		59.2058	1.49896		107.783	4.98226
58.9126	1.79284		88.7882	1.94727		59.0393	1.49787		107.752	4.98291
58.7459	1.7926		88.6219	1.9478		58.8728	1.49685		107.72	4.98364
58.5795	1.79239		88.4553	1.94835		58.7062	1.49579		107.688	4.98431
58.4129	1.79209		88.2886	1.94893		58.5401	1.49475		107.656	4.98495
58.2464	1.79185		88.122	1.94944		58.3737	1.49368		107.625	4.98556
58.0795	1.79161		87.9547	1.94997		58.207	1.49274		107.593	4.98623
57.9133	1.79135		87.7888	1.95039		58.0403	1.49167		107.56	4.98701
57.7463	1.79115		87.6225	1.95078		57.8737	1.49062		107.528	4.98783
57.5799	1.79089		87.4562	1.95125		57.7076	1.48954		107.496	4.98858
57.4137	1.79067		87.2897	1.95175		57.5414	1.48845		107.463	4.98871
57.2469	1.79047		87.123	1.95233		57.3749	1.48747		107.432	4.98802
57.0801	1.79016		86.9566	1.95286		57.2083	1.48638		107.399	4.98734
56.9134	1.78991		86.7902	1.95332		57.0416	1.48523		107.366	4.98675
56.7471	1.78972		86.6233	1.95379		56.8756	1.48404		107.334	4.98643
56.5806	1.78945		86.4572	1.95435		56.7088	1.48287		107.302	4.98648
56.4139	1.78925		86.2908	1.95489		56.5426	1.48177		107.27	4.98675
56.2475	1.78896		86.1246	1.9554		56.3762	1.4806		107.239	4.98719
56.0809	1.78875		85.9578	1.95597		56.2094	1.47938		107.206	4.98784
55.9143	1.78844		85.7912	1.95646		56.0431	1.47812		107.175	4.98843
55.748	1.78815		85.6247	1.95697		55.8768	1.47694		107.143	4.9888
55.5812	1.78782		85.4584	1.95744		55.7104	1.47569		107.109	4.98895
55.4148	1.78755		85.2923	1.95792		55.5442	1.47458		107.078	4.98889
55.2482	1.78733		85.1256	1.95842		55.3774	1.47356		107.046	4.98873
55.0812	1.78708		84.9592	1.95894		55.211	1.47243		107.016	4.98872
54.9143	1.78684		84.7923	1.95954		55.0446	1.47132		106.982	4.98888
54.748	1.78661		84.6258	1.96012		54.8786	1.47032		106.95	4.98924
54.5819	1.78632		84.4595	1.96063		54.7116	1.46941		106.916	4.98976
54.4154	1.78605		84.2931	1.96107		54.5454	1.4684		106.883	4.99027
54.2482	1.78581		84.1264	1.96156		54.379	1.46739		106.852	4.99076
54.0819	1.78558		83.9601	1.96205		54.2127	1.46659		106.821	4.99121
53.9154	1.7852		83.7938	1.96248		54.0464	1.46588		106.788	4.99165
53.7487	1.78497		83.627	1.96301		53.8796	1.46521		106.756	4.99208
53.5821	1.7847		83.4607	1.96346		53.7132	1.46444		106.725	4.99243
53.4157	1.78439		83.2941	1.96401		53.5469	1.46368		106.693	4.99285
53.2488	1.78405		83.1275	1.96444		53.3808	1.46301		106.661	4.9934
53.0826	1.78377		82.961	1.96489		53.2143	1.46241		106.629	4.99394
52.9158	1.78345		82.7946	1.96545		53.0477	1.46171		106.597	4.9944
52.7489	1.78313		82.6282	1.96588		52.8813	1.46113		106.564	4.99449
52.5823	1.78288		82.4616	1.9665		52.715	1.46063		106.531	4.99415
52.4161	1.78258		82.295	1.96701		52.5486	1.46008		106.499	4.99398
52.2492	1.78231		82.1288	1.96754		52.3818	1.45959		106.466	4.99382
52.0828	1.78193		81.9624	1.96797		52.2156	1.45914		106.434	4.99452
51.9162	1.78159		81.7964	1.96843		52.0492	1.45876		106.404	4.99582
51.7497	1.7813		81.6295	1.96903		51.8827	1.45839		106.371	4.99715
51.5829	1.78104		81.4632	1.96952		51.716	1.45812		106.338	4.99847
51.4165	1.78064		81.2964	1.97007		51.5497	1.45783		106.307	4.99962
51.2498	1.78033		81.13	1.97058		51.3827	1.45755		106.273	5.00067
51.0831	1.77999		80.9636	1.97106		51.2161	1.45734		106.241	5.00187
50.9164	1.7797		80.7971	1.97154		51.0498	1.45705		106.209	5.00306
50.7499	1.77941		80.6302	1.97204		50.8832	1.45689		106.177	5.00391
50.5832	1.7791		80.4637	1.97263		50.7165	1.4568		106.146	5.00455
50.417	1.77866		80.2968	1.97319		50.5508	1.4567		106.114	5.00502
50.2502	1.77832		80.1304	1.97378		50.384	1.45665		106.081	5.00547
50.0832	1.77797		79.9636	1.97434		50.2172	1.45662		106.048	5.00612
49.9168	1.77763		79.7977	1.97496		50.0504	1.45642		106.015	5.00687
49.7503	1.77726		79.631	1.97557		49.8843	1.45625		105.982	5.00769
49.5833	1.77683		79.4641	1.97626		49.7179	1.45604		105.952	5.00847
49.4174	1.77646		79.2977	1.9769		49.5514	1.45589		105.919	5.00925
49.2504	1.77616		79.1311	1.9775		49.3844	1.45569		105.887	5.00991
49.084	1.77577		78.9648	1.97819		49.218	1.4554		105.855	5.01053
48.9173	1.77536		78.7977	1.97883		49.0517	1.45511		105.822	5.01111
48.751	1.77495		78.6312	1.97953		48.8854	1.45491		105.789	5.01172
48.5844	1.77456		78.4651	1.98019		48.7186	1.45459		105.757	5.01234
48.4176	1.77416		78.2984	1.98083		48.5525	1.45437		105.726	5.01293
48.251	1.77378		78.1316	1.98151		48.3855	1.45409		105.695	5.01351
48.0845	1.7734		77.9652	1.98219		48.2192	1.45382		105.662	5.01399
47.9181	1.77303		77.7986	1.98298		48.0525	1.45337		105.629	5.01435
47.7512	1.77266		77.6322	1.98369		47.8858	1.45298		105.596	5.01459
47.5846	1.77243		77.4656	1.9845		47.7193	1.45263		105.564	5.01477
47.4182	1.77212		77.2993	1.9853		47.5526	1.4522		105.531	5.01545
47.2517	1.7718		77.1325	1.98619		47.3862	1.45177		105.5	5.0165
47.0852	1.7714		76.9658	1.98717		47.2199	1.45137		105.466	5.01791
46.9184	1.77113		76.7993	1.98808		47.0531	1.45099		105.434	5.01918
46.752	1.77079		76.6331	1.98901		46.8866	1.45058		105.403	5.01997
46.5851	1.77048		76.4666	1.99003		46.7204	1.45005		105.372	5.02043
46.4187	1.77015		76.2998	1.99101		46.5537	1.44968		105.338	5.02058
46.2521	1.76988		76.1334	1.99207		46.3874	1.44917		105.306	5.02069
46.0852	1.76957		75.9666	1.99319		46.221	1.44865		105.274	5.02093
45.9188	1.76923		75.7999	1.99428		46.0548	1.44806		105.243	5.02117
45.7527	1.76898		75.6335	1.9955		45.8879	1.44752		105.209	5.02105
45.5857	1.76864		75.4673	1.9967		45.7215	1.44705		105.176	5.02077
45.4193	1.76829		75.3008	1.99796		45.5552	1.44639		105.144	5.02051
45.2527	1.76799		75.1343	1.99941		45.3887	1.44583		105.112	5.02031
45.0864	1.76767		74.9678	2.00089		45.2223	1.44528		105.079	5.02028
44.9191	1.76741		74.8016	2.00233		45.0563	1.44466		105.047	5.02032
44.7531	1.76703		74.6354	2.00388		44.8895	1.44408		105.015	5.02037
44.5865	1.76675		74.4686	2.00563		44.7231	1.44347		104.982	5.02047
44.42	1.76655		74.3024	2.0074		44.5567	1.44286		104.95	5.02061
44.2533	1.76627		74.1361	2.00931		44.3904	1.44224		104.92	5.02071
44.0867	1.76598		73.9702	2.01142		44.2241	1.4417		104.887	5.02073
43.9204	1.76571		73.8038	2.01391		44.0577	1.44123		104.854	5.02065
43.7536	1.76546		73.6376	2.01746		43.8913	1.44074		104.822	5.02056
43.5869	1.76518		73.4712	2.02222		43.7244	1.44013		104.788	5.02046
43.4206	1.76495		73.3045	2.02888		43.5585	1.43958		104.756	5.02035
43.2538	1.76473		73.1383	2.03615		43.3918	1.43902		104.723	5.02026
43.0876	1.76454		72.9727	2.04489		43.2254	1.43853		104.691	5.02024
42.9204	1.76433		72.8066	2.05584		43.0588	1.438		104.659	5.02027
42.7544	1.76409		72.6405	2.07046		42.8924	1.43739		104.628	5.02037
42.5876	1.76395		72.4742	2.08733		42.7264	1.43685		104.595	5.02047
42.4207	1.76376		72.3082	2.10408		42.5595	1.43636		104.562	5.02055
42.2548	1.76355		72.1424	2.11738		42.3932	1.43587		104.529	5.02062
42.0878	1.76334		71.9765	2.13346		42.2268	1.43542		104.497	5.02072
41.9213	1.76317		71.8106	2.14906		42.0602	1.43498		104.465	5.02063
41.7545	1.76305		71.645	2.16097		41.8937	1.43451		104.433	5.02031
41.5881	1.7629		71.4791	2.17412		41.7273	1.43406		104.4	5.01995
41.4214	1.76262		71.313	2.18398		41.5607	1.43365		104.368	5.01953
41.2553	1.76248		71.1472	2.19146		41.3942	1.43318		104.336	5.01929
41.0888	1.76227		70.9809	2.19744		41.2277	1.43268		104.303	5.01934
40.9219	1.76207		70.8146	2.20168		41.0614	1.43217		104.271	5.01951
40.7554	1.76182		70.6486	2.2036		40.8947	1.43177		104.238	5.01971
40.5886	1.76164		70.4816	2.20516		40.7285	1.43126		104.206	5.01993
40.4222	1.7614		70.3152	2.20651		40.5616	1.43081		104.174	5.02018
40.2555	1.76121		70.1487	2.20748		40.3955	1.43028		104.141	5.02037
40.089	1.76098		69.9822	2.2083		40.2288	1.42964		104.109	5.0205
39.9226	1.76076		69.8158	2.20895		40.0619	1.42914		104.077	5.02062
39.756	1.76066		69.6491	2.20919		39.8956	1.4286		104.045	5.02074
39.5896	1.76048		69.4825	2.20916		39.7295	1.42806		104.012	5.02088
39.4229	1.76031		69.3156	2.20897		39.5627	1.42752		103.979	5.02101
39.2564	1.7601		69.1486	2.20853		39.3959	1.42695		103.946	5.02114
39.09	1.75995		68.9821	2.20777		39.2297	1.42637		103.915	5.02127
38.9237	1.75976		68.8151	2.20625		39.0628	1.42579		103.882	5.02137
38.7576	1.75942		68.6485	2.20473		38.8966	1.42518		103.85	5.02139
38.5912	1.75926		68.4818	2.20287		38.7299	1.42456		103.818	5.0214
38.4241	1.75909		68.3149	2.20065		38.5635	1.424		103.784	5.02146
38.2572	1.75899		68.148	2.1981		38.397	1.42342		103.752	5.02178
38.0901	1.7589		67.9809	2.19596		38.2306	1.42282		103.72	5.02255
37.9231	1.75877		67.8145	2.19222		38.0637	1.42217		103.687	5.02348
37.7567	1.75862		67.6475	2.18975		37.8976	1.42146		103.656	5.02428
37.5912	1.75845		67.4806	2.18715		37.7306	1.42085		103.623	5.02497
37.4248	1.75833		67.3139	2.18436		37.5639	1.42021		103.589	5.02545
37.2584	1.75808		67.147	2.18108		37.3977	1.41952		103.558	5.0259
37.0916	1.75788		66.9806	2.17759		37.231	1.4189		103.525	5.02632
36.9249	1.75772		66.8133	2.17491		37.0643	1.41817		103.493	5.02675
36.7576	1.75763		66.6466	2.172		36.8979	1.41746		103.46	5.02722
36.5912	1.75744		66.4804	2.16938		36.7317	1.41683		103.428	5.0277
36.425	1.75726		66.3134	2.16651		36.5645	1.41615		103.395	5.02826
36.2582	1.75713		66.1464	2.16377		36.3983	1.41547		103.364	5.02889
36.0916	1.75693		65.9797	2.16117		36.2318	1.41482		103.329	5.02966
35.9249	1.75676		65.8128	2.15843		36.0652	1.41418		103.298	5.0303
35.7584	1.75652		65.6459	2.15564		35.8988	1.41353		103.264	5.03093
35.5921	1.75632		65.4794	2.15293		35.7318	1.41293		103.233	5.03144
35.4253	1.75622		65.3129	2.15015		35.5652	1.4122		103.201	5.03193
35.2587	1.75609		65.1459	2.14743		35.3989	1.41151		103.169	5.03249
35.0923	1.75584		64.9794	2.14472		35.2321	1.41096		103.137	5.03319
34.9255	1.75568		64.8128	2.142		35.0664	1.41037		103.104	5.03397
34.7592	1.75555		64.6462	2.13927		34.8992	1.40979		103.071	5.03466
34.5921	1.75539		64.4793	2.13667		34.7326	1.40914		103.038	5.03523
34.4253	1.75507		64.3128	2.13403		34.5657	1.40859		103.006	5.03546
34.2588	1.75493		64.146	2.13139		34.3991	1.40802		102.973	5.03557
34.0924	1.75473		63.9797	2.12881		34.2328	1.40744		102.94	5.03578
33.9261	1.75447		63.8131	2.12637		34.0665	1.40687		102.907	5.03597
33.7591	1.75421		63.6465	2.124		33.8997	1.40631		102.876	5.03613
33.5922	1.75397		63.4804	2.12159		33.7334	1.40576		102.844	5.03636
33.4259	1.75385		63.314	2.11928		33.567	1.40523		102.811	5.03666
33.2588	1.75356		63.1467	2.11706		33.4	1.40473		102.779	5.03705
33.0922	1.75336		62.9804	2.11493		33.2337	1.40413		102.746	5.03749
32.926	1.75319		62.8136	2.11282		33.0674	1.40345		102.712	5.03769
32.7594	1.75302		62.6466	2.11084		32.9004	1.40285		102.68	5.03741
32.5928	1.75279		62.48	2.10875		32.7337	1.40226		102.647	5.03697
32.426	1.75255		62.3135	2.10676		32.5672	1.40155		102.616	5.03653
32.2595	1.75227		62.147	2.10475		32.4007	1.40093		102.584	5.03634
32.0928	1.752		61.9803	2.10282		32.2343	1.40034		102.551	5.03651
31.926	1.75164		61.8136	2.10092		32.0675	1.39979		102.518	5.03667
31.7595	1.75128		61.6472	2.09912		31.9008	1.39925		102.485	5.03681
31.5928	1.75096		61.4807	2.09734		31.7341	1.39873		102.453	5.03699
31.4262	1.75054		61.3143	2.09558		31.5676	1.39824		102.42	5.037
31.2601	1.75018		61.1478	2.09385		31.4007	1.39779		102.388	5.03668
31.0932	1.7498		60.9809	2.0922		31.234	1.39725		102.355	5.03622
30.9266	1.74944		60.8144	2.09066		31.067	1.3967		102.323	5.03562
30.7603	1.74895		60.6475	2.08899		30.9009	1.39612		102.29	5.03507
30.5935	1.74861		60.4813	2.08743		30.735	1.39555		102.258	5.03504
30.427	1.74821		60.3148	2.08585		30.569	1.39509		102.225	5.03572
30.2606	1.74788		60.1482	2.0843		30.4019	1.39456		102.193	5.03625
30.0941	1.74753		59.9814	2.0828		30.2353	1.3941		102.16	5.03684
29.9278	1.74716		59.815	2.08138		30.0683	1.39351		102.127	5.03732
29.7609	1.7468		59.648	2.08		29.9022	1.393		102.096	5.03749
29.5947	1.7464		59.4817	2.07863		29.7358	1.39249		102.063	5.03728
29.4278	1.74613		59.3156	2.07737		29.5694	1.39199		102.031	5.03684
29.2614	1.7458		59.1489	2.07607		29.4025	1.39151		101.999	5.03658
29.0948	1.74541		58.9821	2.0748		29.2362	1.39096		101.965	5.0367
28.9285	1.74497		58.8156	2.0736		29.0696	1.39042		101.934	5.03693
28.7618	1.74462		58.6492	2.07237		28.903	1.38991		101.901	5.03725
28.5957	1.74432		58.4826	2.07118		28.7368	1.38947		101.868	5.03758
28.4284	1.74395		58.3159	2.07002		28.5705	1.38902		101.834	5.03788
28.2622	1.74353		58.1495	2.06882		28.4036	1.38864		101.802	5.03814
28.0954	1.74325		57.9828	2.06773		28.2374	1.38816		101.77	5.0384
27.9294	1.74287		57.816	2.06661		28.0707	1.38781		101.737	5.03869
27.7629	1.74254		57.6496	2.06546		27.9043	1.38745		101.705	5.03898
27.5959	1.74218		57.4831	2.06439		27.7378	1.3871		101.673	5.0392
27.4291	1.74173		57.3167	2.06332		27.5718	1.3867		101.64	5.03924
27.263	1.74138		57.1498	2.06228		27.4049	1.3864		101.608	5.03922
27.0965	1.74106		56.9835	2.06135		27.2384	1.38615		101.576	5.03932
26.9303	1.74073		56.8164	2.06039		27.072	1.38585		101.542	5.03928
26.7635	1.74043		56.6497	2.05957		26.906	1.38556		101.509	5.03927
26.5967	1.74005		56.4833	2.05861		26.7393	1.3852		101.476	5.03913
26.4307	1.73975		56.3166	2.05782		26.5726	1.385		101.444	5.0389
26.264	1.7394		56.1502	2.05696		26.4063	1.38462		101.411	5.03857
26.0974	1.73908		55.9836	2.05607		26.2401	1.38418		101.379	5.03865
25.9308	1.73872		55.8167	2.05532		26.0734	1.38392		101.347	5.03915
25.7643	1.73836		55.6506	2.0544		25.9068	1.38366		101.314	5.03979
25.5977	1.73789		55.4837	2.05363		25.7403	1.38332		101.281	5.04054
25.4311	1.73758		55.3171	2.05276		25.574	1.38298		101.249	5.04126
25.265	1.73728		55.1503	2.05199		25.4077	1.38269		101.217	5.04125
25.0981	1.73697		54.9836	2.05117		25.2412	1.38243		101.184	5.04093
24.9318	1.7366		54.8175	2.05026		25.0744	1.3823		101.152	5.04054
24.7652	1.73628		54.6509	2.0494		24.908	1.38215		101.118	5.0401
24.5986	1.736		54.4845	2.04869		24.7417	1.38192		101.085	5.03958
24.432	1.73574		54.3178	2.04796		24.5752	1.38171		101.053	5.03925
24.2655	1.73559		54.151	2.04719		24.4086	1.38149		101.021	5.03922
24.099	1.73522		53.9841	2.04643		24.2421	1.38126		100.988	5.03934
23.9326	1.73496		53.8177	2.04574		24.076	1.38093		100.956	5.03948
23.7661	1.73475		53.6511	2.04507		23.9089	1.38069		100.922	5.03965
23.5994	1.73456		53.4843	2.0444		23.7424	1.38041		100.889	5.03976
23.4328	1.73433		53.3177	2.04377		23.5762	1.38004		100.858	5.03983
23.2661	1.73413		53.1512	2.04311		23.4101	1.37973		100.827	5.03988
23.0997	1.73394		52.985	2.04246		23.2434	1.37946		100.792	5.03996
22.933	1.73368		52.8179	2.04185		23.0771	1.37923		100.759	5.04003
22.7667	1.73339		52.6517	2.04114		22.9105	1.37885		100.727	5.0401
22.5998	1.73316		52.4851	2.04063		22.744	1.3785		100.694	5.04009
22.4329	1.73294		52.3179	2.04011		22.5772	1.37823		100.662	5.0399
22.2664	1.7327		52.1514	2.03953		22.4109	1.37798		100.629	5.03986
22.0994	1.73243		51.9851	2.03897		22.2446	1.37775		100.596	5.04022
21.9334	1.73216		51.8183	2.03836		22.0781	1.37744		100.564	5.0416
21.7667	1.73191		51.6518	2.03776		21.9115	1.37724		100.533	5.0438
21.6	1.73166		51.4853	2.03726		21.7449	1.37709		100.499	5.04543
21.4331	1.73126		51.3185	2.03675		21.579	1.37689		100.466	5.04675
21.2665	1.73103		51.1517	2.03625		21.4123	1.37673		100.435	5.04758
21.1	1.73082		50.9849	2.03573		21.2461	1.37651		100.401	5.04816
20.933	1.7306		50.8187	2.03518		21.079	1.37634		100.368	5.04878
20.7668	1.73031		50.6522	2.03462		20.9129	1.37612		100.336	5.04901
20.6004	1.73002		50.4857	2.03406		20.7463	1.37594		100.303	5.04877
20.4334	1.72974		50.319	2.03348		20.5794	1.37575		100.27	5.04846
20.2668	1.72952		50.152	2.03301		20.4133	1.37556		100.238	5.04842
20.0999	1.72928		49.9859	2.03244		20.2466	1.37528		100.205	5.04886
19.9332	1.72904		49.8188	2.03191		20.0805	1.37508		100.173	5.04964
19.767	1.72875		49.6528	2.03136		19.9132	1.37479		100.139	5.05024
19.6003	1.72848		49.486	2.03093		19.7471	1.37449		100.106	5.05078
19.4333	1.72822		49.3196	2.03041		19.5808	1.37416		100.074	5.05126
19.267	1.72791		49.1532	2.02986		19.4141	1.37402		100.042	5.05174
19.1003	1.72762		48.9867	2.02944		19.2474	1.37364		100.01	5.05221
18.9333	1.7273		48.8198	2.02905		19.081	1.37342		99.9785	5.05266
18.7665	1.72695		48.6534	2.02856		18.9145	1.37323		99.9454	5.05302
18.5999	1.7266		48.4866	2.02814		18.7478	1.37289		99.9113	5.0534
18.4333	1.72633		48.3201	2.02764		18.5813	1.37257		99.8796	5.05375
18.2663	1.72611		48.1533	2.02719		18.415	1.37231		99.8465	5.05412
18.0998	1.72578		47.987	2.02671		18.2485	1.37196		99.814	5.05449
17.9334	1.72529		47.8205	2.02618		18.0818	1.37172		99.7799	5.05487
17.7666	1.72468		47.6535	2.02565		17.9153	1.37138		99.7473	5.05528
17.6003	1.7241		47.487	2.02524		17.7489	1.37111		99.7139	5.05575
17.4332	1.72364		47.3206	2.02483		17.5823	1.37099		99.6833	5.05618
17.2667	1.72314		47.154	2.02443		17.4157	1.37074		99.6509	5.05668
17.0999	1.72273		46.9876	2.02401		17.249	1.37051		99.6184	5.05722
16.9332	1.72228		46.8207	2.02357		17.0824	1.37036		99.5849	5.05802
16.7662	1.72184		46.6543	2.02314		16.9158	1.37006		99.552	5.05859
16.5999	1.72138		46.4875	2.02275		16.7494	1.36989		99.5201	5.05801
16.4335	1.72102		46.321	2.02235		16.5828	1.3697		99.4872	5.05699
16.2671	1.72053		46.1545	2.02185		16.4164	1.36944		99.4543	5.05578
16.1004	1.71998		45.9882	2.0215		16.2492	1.36916		99.421	5.05473
15.9336	1.71956		45.8212	2.02117		16.0829	1.36891		99.3886	5.05419
15.7667	1.71914		45.6546	2.02081		15.9161	1.36868		99.356	5.05374
15.6001	1.71869		45.4878	2.02041		15.7497	1.36843		99.3225	5.05323
15.4334	1.7183		45.3218	2.02002		15.5832	1.36817		99.2897	5.05317
15.2668	1.71785		45.1551	2.01961		15.4166	1.36798		99.2574	5.05379
15.1001	1.71743		44.9884	2.01927		15.2501	1.36777		99.2253	5.05489
14.9337	1.71686		44.8223	2.01896		15.0836	1.36758		99.1922	5.05581
14.7671	1.71637		44.6551	2.01861		14.9168	1.36727		99.1604	5.05603
14.6001	1.71587		44.4885	2.0182		14.7501	1.367		99.1279	5.05568
14.4338	1.71531		44.3219	2.01788		14.5837	1.36684		99.0947	5.05517
14.2673	1.71475		44.1555	2.0176		14.4172	1.36667		99.0619	5.05469
14.1011	1.7142		43.9891	2.01714		14.2509	1.36648		99.0286	5.05428
13.9342	1.71367		43.822	2.01692		14.0841	1.36633		98.9961	5.0539
13.7674	1.71301		43.6557	2.01655		13.917	1.36615		98.9637	5.05354
13.6008	1.71248		43.4889	2.01625		13.7511	1.36586		98.9312	5.0533
13.4342	1.71193		43.3223	2.01595		13.584	1.3657		98.8989	5.05323
13.2672	1.71141		43.1561	2.01558		13.4175	1.36553		98.8655	5.05318
13.1007	1.71085		42.9897	2.01525		13.2515	1.36536		98.8316	5.0531
12.9339	1.71023		42.823	2.01503		13.0849	1.36516		98.8001	5.05301
12.7676	1.70958		42.656	2.01471		12.9182	1.36494		98.7664	5.05291
12.6009	1.70887		42.4895	2.0145		12.7513	1.36479		98.7349	5.05285
12.4342	1.70833		42.3225	2.01435		12.5852	1.36456		98.7029	5.05281
12.2672	1.70771		42.1566	2.01403		12.419	1.36437		98.6706	5.05285
12.1006	1.70713		41.9901	2.01372		12.2522	1.36419		98.6368	5.05279
11.9344	1.70648		41.8232	2.01346		12.0854	1.36397		98.6039	5.05255
11.7681	1.70588		41.6566	2.0133		11.9192	1.36372		98.5706	5.05191
11.6015	1.70531		41.49	2.01311		11.7525	1.36351		98.5381	5.05101
11.4347	1.70466		41.3232	2.01285		11.5856	1.3633		98.5051	5.05037
11.2678	1.70403		41.1569	2.01259		11.4192	1.36306		98.4724	5.04995
11.1012	1.70324		40.99	2.01232		11.2526	1.36281		98.4399	5.04989
10.9345	1.70264		40.8234	2.01222		11.0867	1.36241		98.4082	5.04977
10.7677	1.70197		40.6572	2.01194		10.9191	1.36225		98.3745	5.04956
10.601	1.7013		40.4907	2.01164		10.7532	1.36197		98.3428	5.04935
10.4346	1.7006		40.324	2.01146		10.5865	1.36158		98.3101	5.04926
10.2683	1.69987		40.1575	2.01131		10.4197	1.36128		98.2759	5.04934
10.1015	1.69916		39.9905	2.0111		10.2533	1.36111		98.2439	5.04939
9.9345	1.69847		39.824	2.01092		10.0871	1.36092		98.211	5.049
9.76819	1.69772		39.6575	2.01063		9.9197	1.36057		98.1793	5.04846
9.60131	1.69694		39.4903	2.01048		9.75357	1.36023		98.1466	5.04772
9.43421	1.69612		39.3241	2.01041		9.58727	1.35988		98.1138	5.04727
9.26794	1.69532		39.1577	2.01019		9.42048	1.35955		98.0806	5.04716
9.10149	1.69444		38.9915	2.00994		9.25398	1.35917		98.0475	5.04721
8.93507	1.69352		38.825	2.00969		9.08765	1.35878		98.0139	5.04727
8.76798	1.69262		38.658	2.00962		8.92078	1.35833		97.98	5.04734
8.6017	1.69161		38.4916	2.00946		8.7541	1.35786		97.9494	5.04738
8.43455	1.69069		38.325	2.00928		8.58761	1.35736		97.9166	5.04741
8.26792	1.68962		38.1577	2.00915		8.42096	1.35688		97.8843	5.04735
8.10154	1.68853		37.9906	2.00886		8.25436	1.35642		97.8509	5.0472
7.93476	1.68738		37.8242	2.00869		8.08825	1.3559		97.8187	5.04703
7.76843	1.68625		37.6579	2.00839		7.92151	1.35537		97.7843	5.04688
7.60168	1.68513		37.4921	2.00806		7.75466	1.35479		97.7539	5.04676
7.43488	1.6839		37.3259	2.00782		7.58853	1.35408		97.7205	5.04668
7.2682	1.68257		37.1596	2.00763		7.42138	1.3533		97.6868	5.04664
7.10151	1.68113		36.9925	2.0076		7.25506	1.35255		97.6551	5.04649
6.93505	1.67965		36.8253	2.00755		7.08853	1.35177		97.6218	5.04634
6.76866	1.67805		36.659	2.00739		6.92159	1.35085		97.5894	5.04612
6.60188	1.67641		36.4921	2.00715		6.7553	1.34994		97.5569	5.04605
6.43528	1.6748		36.3259	2.00691		6.58847	1.34907		97.5238	5.04654
6.26794	1.67308		36.1591	2.0067		6.4215	1.34804		97.4906	5.0472
6.10128	1.67133		35.9921	2.00661		6.25528	1.34691		97.4581	5.04781
5.93482	1.66948		35.8254	2.00641		6.0889	1.34585		97.425	5.04781
5.76793	1.66762		35.6596	2.00624		5.92224	1.34473		97.3925	5.0476
5.60152	1.66559		35.4927	2.00602		5.7555	1.34368		97.3593	5.04741
5.43526	1.66352		35.326	2.0059		5.58886	1.34231		97.3271	5.04725
5.26806	1.66138		35.1594	2.0057		5.42255	1.341		97.2939	5.0471
5.10152	1.65901		34.9926	2.00547		5.2559	1.3398		97.2612	5.04694
4.93481	1.65622		34.8262	2.00533		5.08888	1.33834		97.2276	5.04677
4.76807	1.65351		34.6593	2.00511		4.92246	1.33675		97.1953	5.04663
4.60136	1.65102		34.4928	2.00498		4.75545	1.33511		97.1631	5.04659
4.43444	1.64852		34.3261	2.00484		4.58901	1.33346		97.1295	5.04657
4.26746	1.64602		34.1594	2.00465		4.42226	1.33163		97.0974	5.04653
4.1007	1.64346		33.9927	2.00452		4.25572	1.32977		97.0651	5.04642
3.93355	1.64057		33.8265	2.00427		4.08901	1.32779		97.0324	5.0463
3.76651	1.63735		33.6599	2.00399		3.92225	1.32574		96.9993	5.0462
3.6004	1.63371		33.4931	2.0038		3.75589	1.32364		96.9667	5.04615
3.43378	1.63055		33.3263	2.00356		3.58884	1.32155		96.9341	5.04615
3.26679	1.6273		33.1596	2.00337		3.42238	1.31929		96.8997	5.04615
3.09985	1.62296		32.9928	2.00321		3.25592	1.31699		96.8666	5.04615
2.93287	1.6195		32.8262	2.00296		3.08889	1.31469		96.8349	5.04617
2.76617	1.6152		32.6594	2.00273		2.92241	1.31224		96.8025	5.04614
2.59933	1.61189		32.4934	2.00241		2.75547	1.30985		96.7694	5.04601
2.43252	1.60706		32.3263	2.00218		2.58855	1.30728		96.7361	5.04591
2.26581	1.60197		32.1595	2.00202		2.42175	1.30463		96.7032	5.04584
2.09844	1.59743		31.993	2.00172		2.25506	1.30198		96.6712	5.04578
1.93188	1.5933		31.8261	2.00148		2.08893	1.2993		96.638	5.04574
1.7649	1.58961		31.6595	2.00121		1.92215	1.29657		96.6058	5.04567
1.5981	1.58511		31.4933	2.00081		1.75531	1.29355		96.5718	5.04554
1.43116	1.57914		31.3267	2.00051		1.58838	1.29067		96.5394	5.04536
1.26432	1.57523		31.1601	2.00017		1.42178	1.28774		96.5065	5.04513
1.09737	1.57098		30.9933	1.9999		1.25526	1.28421		96.4744	5.04481
0.93074	1.56703		30.8269	1.99952		1.0884	1.28127		96.4406	5.04446
0.76388	1.56244		30.6603	1.99911		0.92183	1.27806		96.409	5.0446
0.59724	1.55708		30.4935	1.99881		0.75511	1.27508		96.3768	5.04519
0.43009	1.55317		30.3276	1.99843		0.58794	1.27205		96.3435	5.04567
0.26342	1.54926		30.1604	1.99813		0.42135	1.26875		96.3104	5.04612
0.09633	1.54563		29.9941	1.99779		0.25448	1.26558		96.2778	5.04646
-0.06999	1.54205		29.8275	1.99742		0.08806	1.26248		96.2442	5.04682
-0.23686	1.53815		29.6606	1.99718		-0.07878	1.25936		96.2108	5.04723
-0.40403	1.53309		29.4943	1.99676		-0.24521	1.2561		96.1793	5.04762
-0.57083	1.52876		29.3274	1.99637		-0.41271	1.25258		96.1464	5.04793
-0.73829	1.52487		29.1611	1.99595		-0.57898	1.24908		96.1131	5.04821
-0.90472	1.52116		28.9947	1.99555		-0.74548	1.24586		96.0805	5.04846
-1.07159	1.51726		28.8281	1.99517		-0.91217	1.24273		96.0482	5.04877
-1.2382	1.51325		28.6615	1.99491		-1.07991	1.23954		96.0153	5.04918
-1.40574	1.50923		28.4947	1.99458		-1.24678	1.23635		95.9819	5.04955
-1.5729	1.50501		28.3283	1.9943		-1.41348	1.23283		95.9489	5.04985
-1.73957	1.50036		28.1618	1.99402		-1.57995	1.22956		95.9157	5.04992
-1.90611	1.49599		27.9959	1.99364		-1.74672	1.22669		95.8837	5.04997
-2.07249	1.49151		27.8288	1.99327		-1.91369	1.2237		95.8516	5.05004
-2.23946	1.4873		27.6622	1.99294		-2.07971	1.22051		95.8186	5.05012
-2.40632	1.48325		27.4957	1.99256		-2.24673	1.21725		95.7849	5.05029
-2.57327	1.4793		27.3291	1.99229		-2.41345	1.21264		95.7532	5.05074
-2.73992	1.47568		27.1623	1.99194		-2.58037	1.20924		95.7191	5.05157
-2.90675	1.47196		26.996	1.99166		-2.74699	1.20595		95.6871	5.05226
-3.07347	1.46809		26.8298	1.9913		-2.91395	1.20269		95.6542	5.05291
-3.24082	1.4647		26.6629	1.99097		-3.0805	1.19942		95.6208	5.05349
-3.40745	1.46094		26.4964	1.99068		-3.24734	1.19566		95.5886	5.05398
-3.57416	1.45761		26.3299	1.99042		-3.41427	1.19191		95.5555	5.05454
-3.74081	1.45436		26.163	1.99006		-3.58105	1.18847		95.5225	5.05526
-3.90752	1.4512		25.9968	1.98969		-3.7477	1.18518		95.491	5.0559
-4.07425	1.44799		25.8306	1.98936		-3.91433	1.18199		95.4579	5.05656
-4.24143	1.44481		25.6638	1.98906		-4.08106	1.17873		95.4235	5.05733
-4.40856	1.44169		25.4975	1.98879		-4.24811	1.17534		95.3912	5.05803
-4.57498	1.4386		25.3314	1.9885		-4.41454	1.17187		95.3577	5.0584
-4.74157	1.43547		25.1647	1.98823		-4.5817	1.16868		95.326	5.05867
-4.9085	1.43253		24.9978	1.98805		-4.74847	1.16533		95.2918	5.05893
-5.07516	1.42947		24.8317	1.98788		-4.91488	1.16199		95.26	5.05919
-5.2418	1.42631		24.665	1.98771		-5.0819	1.15849		95.2275	5.0595
-5.40897	1.42339		24.4982	1.98742		-5.24877	1.15523		95.1945	5.05982
-5.57566	1.42043		24.332	1.98711		-5.41506	1.15208		95.1628	5.06012
-5.74257	1.41753		24.165	1.98698		-5.58192	1.14895		95.128	5.06046
-5.90893	1.41468		23.9986	1.98668		-5.74876	1.14584		95.0961	5.06075
-6.07551	1.41175		23.8319	1.9865		-5.91519	1.14259		95.0628	5.06104
-6.24263	1.40896		23.6661	1.98623		-6.0821	1.13953		95.0302	5.06136
-6.40925	1.40613		23.4987	1.98591		-6.24908	1.13641		94.9978	5.06161
-6.5759	1.40332		23.3327	1.98562		-6.41553	1.13331		94.9659	5.06198
-6.74273	1.40065		23.1658	1.98532		-6.58226	1.13037		94.9321	5.06232
-6.90949	1.39795		22.9993	1.98495		-6.74894	1.12746		94.8988	5.06278
-7.07632	1.39505		22.8327	1.98467		-6.91579	1.12466		94.8656	5.06333
-7.24319	1.39231		22.6664	1.98443		-7.08273	1.12193		94.8342	5.06387
-7.40984	1.38983		22.4995	1.98419		-7.24949	1.11901		94.8013	5.06447
-7.57654	1.38732		22.3331	1.98384		-7.41627	1.11633		94.7679	5.06506
-7.74333	1.38485		22.1664	1.98361		-7.58271	1.11356		94.7349	5.06555
-7.90997	1.38248		21.9999	1.9834		-7.74944	1.11089		94.7018	5.06554
-8.07695	1.38013		21.8327	1.98326		-7.91579	1.10823		94.6692	5.06537
-8.24354	1.37784		21.6665	1.98304		-8.08285	1.10566		94.6363	5.06519
-8.41017	1.37554		21.5005	1.98274		-8.24921	1.10308		94.6038	5.06508
-8.57668	1.37337		21.3336	1.98253		-8.41598	1.10071		94.5709	5.06518
-8.74315	1.37115		21.1671	1.98232		-8.58254	1.09863		94.5372	5.06559
-8.91034	1.36893		21.0001	1.98217		-8.74947	1.09641		94.5042	5.06597
-9.07717	1.3669		20.8338	1.98198		-8.91602	1.09419		94.4724	5.06616
-9.24363	1.36491		20.6676	1.98172		-9.08272	1.09198		94.4395	5.06608
-9.4108	1.36286		20.5005	1.98154		-9.24953	1.08976		94.4076	5.06578
-9.57714	1.3608		20.3338	1.98134		-9.4159	1.08777		94.3738	5.06563
-9.74366	1.35894		20.1675	1.98105		-9.58295	1.08594		94.3413	5.06554
-9.91046	1.35702		20.0006	1.98086		-9.7498	1.08424		94.3074	5.06554
-10.0775	1.35509		19.8342	1.9806		-9.91646	1.08234		94.2751	5.06548
-10.244	1.35316		19.6678	1.98034		-10.083	1.08045		94.2429	5.06539
-10.4106	1.35125		19.5013	1.98016		-10.2504	1.07883		94.2094	5.06523
-10.5774	1.3494		19.3348	1.97988		-10.4169	1.07723		94.1752	5.06514
-10.7441	1.34758		19.168	1.97965		-10.5833	1.07547		94.1429	5.06512
-10.9109	1.3458		19.0014	1.97943		-10.7498	1.07383		94.11	5.06524
-11.0776	1.34394		18.8345	1.97922		-10.9172	1.07219		94.0774	5.06539
-11.2441	1.3423		18.6682	1.97894		-11.0834	1.07067		94.0445	5.06553
-11.4104	1.34034		18.5017	1.97875		-11.2504	1.0692		94.0124	5.06557
-11.5775	1.3386		18.3352	1.97852		-11.4166	1.06775		93.9797	5.06531
-11.7441	1.33697		18.1682	1.97826		-11.5838	1.06635		93.9471	5.06456
-11.9109	1.33527		18.0018	1.97812		-11.7503	1.06492		93.9137	5.06383
-12.0772	1.33356		17.8354	1.97788		-11.9174	1.06349		93.8792	5.06323
-12.244	1.33192		17.6685	1.97765		-12.0842	1.06213		93.8476	5.06344
-12.4108	1.33035		17.5016	1.97741		-12.2506	1.0607		93.8156	5.06478
-12.5773	1.32879		17.3352	1.97717		-12.4169	1.05938		93.7823	5.06583
-12.7439	1.32727		17.1687	1.97693		-12.5844	1.05821		93.75	5.06659
-12.9109	1.32582		17.002	1.97667		-12.7506	1.05707		93.7162	5.06731
-13.0771	1.32433		16.8354	1.97642		-12.9176	1.05579		93.6831	5.06792
-13.2439	1.32294		16.6685	1.9762		-13.0842	1.05461		93.65	5.06831
-13.4103	1.32148		16.502	1.97592		-13.2508	1.05345		93.6179	5.06875
-13.5778	1.32017		16.3355	1.97563		-13.4174	1.05223		93.5856	5.06921
-13.7441	1.3188		16.1693	1.9753		-13.584	1.05098		93.5529	5.0697
-13.9105	1.31747		16.0023	1.97499		-13.7509	1.04983		93.5198	5.0701
-14.0771	1.31616		15.8355	1.97478		-13.9177	1.04861		93.4869	5.07028
-14.2439	1.31485		15.6693	1.97447		-14.0843	1.04719		93.4534	5.07029
-14.4105	1.31355		15.5023	1.97414		-14.251	1.04589		93.4196	5.07032
-14.5767	1.31219		15.3355	1.97384		-14.4176	1.04447		93.3859	5.07068
-14.7433	1.31093		15.169	1.97353		-14.5842	1.04305		93.3535	5.07108
-14.9107	1.30977		15.002	1.97321		-14.7509	1.04162		93.321	5.07151
-15.0773	1.30855		14.8361	1.97283		-14.9177	1.04023		93.2892	5.07183
-15.2441	1.30739		14.6691	1.97255		-15.0842	1.03883		93.2567	5.07213
-15.4109	1.30619		14.5023	1.97225		-15.2511	1.03781		93.2235	5.07242
-15.5773	1.30501		14.3356	1.97196		-15.4177	1.0368		93.1902	5.07282
-15.7441	1.30387		14.1692	1.97155		-15.5846	1.03566		93.1577	5.07327
-15.9108	1.30266		14.0029	1.9711		-15.7506	1.03454		93.1243	5.07376
-16.0771	1.30161		13.8359	1.97077		-15.918	1.03338		93.0911	5.07413
-16.2439	1.30038		13.6692	1.97048		-16.0845	1.03212		93.0578	5.07434
-16.411	1.2993		13.5028	1.97027		-16.2512	1.03081		93.0253	5.07448
-16.5777	1.29822		13.3363	1.97001		-16.4175	1.02966		92.9923	5.07452
-16.7444	1.29714		13.1688	1.96985		-16.5847	1.02848		92.96	5.07462
-16.911	1.29613		13.0024	1.96955		-16.751	1.02711		92.9281	5.07522
-17.0776	1.29499		12.8357	1.96929		-16.918	1.02571		92.894	5.07599
-17.2438	1.29374		12.6695	1.96901		-17.0841	1.02442		92.8609	5.07703
-17.4109	1.29268		12.5028	1.96869		-17.2511	1.02309		92.8281	5.07815
-17.5778	1.29147		12.3358	1.96845		-17.418	1.02171		92.7951	5.07817
-17.7445	1.29027		12.1693	1.96834		-17.5843	1.02039		92.7622	5.078
-17.9111	1.28912		12.003	1.96806		-17.7513	1.01898		92.7285	5.07781
-18.0771	1.28797		11.8363	1.96781		-17.9176	1.01758		92.6967	5.07739
-18.2442	1.28686		11.6698	1.96755		-18.0842	1.01631		92.6643	5.07663
-18.4111	1.28567		11.5026	1.96732		-18.2511	1.015		92.6307	5.07538
-18.5781	1.28456		11.3358	1.96706		-18.4181	1.01359		92.5983	5.07425
-18.7447	1.28338		11.1697	1.96672		-18.5845	1.01214		92.5644	5.07349
-18.9114	1.28219		11.0029	1.96642		-18.7512	1.0108		92.5318	5.07296
-19.0784	1.28114		10.8367	1.96605		-18.9178	1.00974		92.4991	5.0727
-19.2447	1.28014		10.6697	1.96579		-19.0847	1.00852		92.466	5.07236
-19.4116	1.27913		10.5028	1.96545		-19.2512	1.00727		92.4337	5.07198
-19.5781	1.27811		10.336	1.96511		-19.4179	1.00598		92.4007	5.07158
-19.745	1.27719		10.1695	1.96475		-19.5842	1.00489		92.3671	5.07117
-19.9118	1.27615		10.0029	1.96429		-19.7509	1.00375		92.3333	5.07079
-20.0788	1.27514		9.83612	1.96394		-19.918	1.0028		92.3009	5.07046
-20.2453	1.27421		9.66936	1.96361		-20.0847	1.0017		92.2691	5.07015
-20.412	1.27328		9.50334	1.96314		-20.2513	1.00053		92.2354	5.06981
-20.5787	1.27239		9.33665	1.96279		-20.4175	0.99944		92.2038	5.06951
-20.7456	1.27144		9.16974	1.96254		-20.5842	0.99824		92.1715	5.06919
-20.9123	1.27046		9.00298	1.96214		-20.7507	0.9975		92.1367	5.06884
-21.0792	1.26959		8.83659	1.96179		-20.9175	0.99669		92.1038	5.06852
-21.246	1.26867		8.66997	1.96145		-21.0844	0.99586		92.0698	5.0682
-21.4123	1.26775		8.50301	1.96114		-21.2514	0.99513		92.0377	5.06792
-21.5789	1.26681		8.33657	1.96076		-21.4177	0.99432		92.0051	5.06763
-21.746	1.26606		8.16995	1.96026		-21.5844	0.99355		91.9723	5.06735
-21.9128	1.26507		8.00319	1.95975		-21.7513	0.99274		91.9402	5.06707
-22.0794	1.26422		7.83697	1.95935		-21.9179	0.99206		91.9063	5.06678
-22.2455	1.26332		7.67002	1.95896		-22.0844	0.99145		91.874	5.06657
-22.4122	1.26235		7.50321	1.95863		-22.2506	0.99082		91.8404	5.06657
-22.579	1.2615		7.3365	1.95819		-22.4177	0.99037		91.8078	5.06662
-22.7459	1.26073		7.16976	1.95779		-22.5848	0.99001		91.7753	5.06682
-22.913	1.25997		7.00359	1.9573		-22.7512	0.9896		91.7421	5.0667
-23.0799	1.25916		6.83699	1.95675		-22.9182	0.98925		91.7091	5.06612
-23.2465	1.25845		6.67045	1.95616		-23.0848	0.98888		91.6764	5.06529
-23.413	1.2577		6.50357	1.95565		-23.2515	0.98855		91.6422	5.06426
-23.5798	1.25698		6.33686	1.95514		-23.418	0.98856		91.6103	5.06389
-23.7464	1.25628		6.17022	1.95448		-23.5847	0.98846		91.5782	5.06411
-23.9131	1.25551		6.00378	1.95379		-23.7512	0.98821		91.544	5.06457
-24.0799	1.25482		5.83694	1.95314		-23.9181	0.98798		91.5124	5.06512
-24.2465	1.25413		5.66984	1.95251		-24.0848	0.9876		91.4777	5.06554
-24.4134	1.25349		5.50376	1.95181		-24.2517	0.98724		91.4457	5.06579
-24.5798	1.25274		5.33779	1.951		-24.4185	0.98692		91.4127	5.06599
-24.7467	1.25196		5.17063	1.95029		-24.5854	0.98659		91.3799	5.06604
-24.9136	1.2513		5.00398	1.94958		-24.7517	0.98623		91.3462	5.06614
-25.0798	1.25058		4.83741	1.94883		-24.919	0.98578		91.3141	5.06625
-25.2465	1.24977		4.67038	1.94812		-25.0855	0.98536		91.2822	5.06636
-25.4135	1.24912		4.50407	1.94721		-25.2519	0.9848		91.2488	5.06655
-25.5803	1.24842		4.33756	1.9463		-25.4184	0.98436		91.2159	5.06674
-25.7471	1.24757		4.17075	1.94547		-25.5855	0.984		91.1833	5.06692
-25.9138	1.2467		4.0042	1.94451		-25.7522	0.98341		91.1492	5.06711
-26.0801	1.24579		3.83715	1.94372		-25.9191	0.9828		91.1161	5.06713
-26.2469	1.24498		3.67042	1.94274		-26.0859	0.98212		91.084	5.06679
-26.4138	1.24411		3.50422	1.9416		-26.2526	0.98147		91.0498	5.06639
-26.58	1.24328		3.33744	1.94049		-26.4191	0.98083		91.0169	5.06609
-26.747	1.24255		3.17068	1.93925		-26.5859	0.98017		90.9849	5.06586
-26.914	1.24187		3.00417	1.938		-26.7532	0.97948		90.9524	5.0658
-27.0804	1.24097		2.83715	1.93662		-26.9196	0.97856		90.9196	5.06578
-27.2473	1.24029		2.6707	1.93521		-27.0863	0.97783		90.8859	5.0657
-27.4137	1.23958		2.50389	1.93369		-27.2525	0.9772		90.8538	5.06567
-27.5808	1.23895		2.33719	1.93213		-27.42	0.97643		90.8188	5.06551
-27.7473	1.23819		2.1703	1.93047		-27.5864	0.97558		90.7878	5.06544
-27.9137	1.23737		2.00367	1.92872		-27.7535	0.97459		90.7537	5.06572
-28.0805	1.23663		1.83694	1.92695		-27.9199	0.9735		90.7202	5.0658
-28.2469	1.23579		1.67028	1.92495		-28.0863	0.97251		90.6894	5.06584
-28.414	1.23506		1.50341	1.92296		-28.2533	0.97167		90.6554	5.06597
-28.5806	1.23432		1.33704	1.92102		-28.4201	0.97056		90.6225	5.06614
-28.7474	1.23352		1.16967	1.91888		-28.587	0.9694		90.5897	5.06639
-28.9139	1.23276		1.00365	1.9164		-28.7534	0.96816		90.5566	5.06674
-29.0807	1.23204		0.83663	1.91429		-28.92	0.96687		90.5221	5.06734
-29.2472	1.23133		0.66968	1.91203		-29.0868	0.96564		90.489	5.06804
-29.4139	1.23056		0.50284	1.90968		-29.2529	0.96443		90.4569	5.0685
-29.5807	1.22987		0.33641	1.90721		-29.4201	0.96315		90.4246	5.06881
-29.747	1.22917		0.16929	1.90482		-29.5868	0.96191		90.3912	5.06873
-29.9145	1.22863		0.00239	1.90223		-29.7538	0.9608		90.3585	5.06856
-30.081	1.22796		-0.16435	1.8991		-29.9204	0.95965		90.3248	5.06859
-30.2476	1.22728		-0.3306	1.89618		-30.087	0.95855		90.2917	5.06863
-30.414	1.22666		-0.4977	1.89346		-30.254	0.95749		90.2592	5.0687
-30.5809	1.22606		-0.66464	1.89025		-30.4206	0.95661		90.2275	5.06872
-30.7482	1.22549		-0.83137	1.88725		-30.587	0.95563		90.1949	5.06871
-30.9148	1.22488		-0.99836	1.88439		-30.7535	0.95471		90.1596	5.06877
-31.0809	1.2241		-1.16491	1.88074		-30.9206	0.95384		90.1285	5.06894
-31.2474	1.22344		-1.3324	1.87732		-31.0874	0.953		90.0946	5.06919
-31.4139	1.22278		-1.49927	1.87377		-31.2546	0.9521		90.0618	5.06962
-31.5811	1.22207		-1.66601	1.87013		-31.4214	0.95121		90.0287	5.07029
-31.7476	1.22131		-1.83292	1.86578		-31.5876	0.95042		89.9963	5.07088
-31.9146	1.22057		-1.99979	1.86191		-31.7542	0.94964		89.9648	5.07148
-32.0812	1.21989		-2.16619	1.85786		-31.9209	0.94881		89.9312	5.07205
-32.2478	1.21914		-2.33332	1.85389		-32.0878	0.94809		89.8979	5.07247
-32.4143	1.21848		-2.50009	1.8492		-32.2542	0.94741		89.8655	5.07286
-32.5813	1.21783		-2.66704	1.84584		-32.4211	0.9467		89.8315	5.07329
-32.7482	1.21727		-2.83401	1.8413		-32.5879	0.9461		89.7984	5.07384
-32.9143	1.21656		-3.00074	1.83656		-32.7544	0.94551		89.7661	5.07453
-33.0815	1.21593		-3.16742	1.83134		-32.9216	0.94495		89.7337	5.0748
-33.2476	1.2153		-3.33378	1.82649		-33.088	0.94444		89.6995	5.07482
-33.4144	1.21467		-3.5015	1.82204		-33.2546	0.94402		89.6676	5.07464
-33.5809	1.21404		-3.66815	1.81756		-33.4208	0.94493		89.6342	5.07445
-33.7477	1.21349		-3.83541	1.81363		-33.5866	0.98382		89.6012	5.07439
-33.9144	1.21292		-4.00201	1.80967		-33.7528	0.98711		89.5695	5.07438
-34.0816	1.21242		-4.16877	1.80515		-33.92	0.98478		89.5363	5.07453
-34.248	1.21189		-4.33577	1.80033		-34.0865	0.98236		89.5028	5.07458
-34.4151	1.21141		-4.50283	1.79643		-34.2534	0.97988		89.4695	5.07438
-34.581	1.21079		-4.66976	1.79296		-34.4206	0.97746		89.4363	5.07413
-34.7483	1.2102		-4.83639	1.78721		-34.5868	0.97512		89.4037	5.07386
-34.9153	1.20961		-5.00324	1.78286		-34.7535	0.97294		89.3705	5.07431
-35.0818	1.20896		-5.17003	1.77838		-34.9203	0.97071		89.3373	5.07535
-35.2486	1.20834		-5.33673	1.77422		-35.0867	0.9686		89.3047	5.07623
-35.4152	1.20783		-5.50377	1.77079		-35.2531	0.96646		89.2723	5.07702
-35.5821	1.20723		-5.67061	1.76737		-35.4204	0.96459		89.2399	5.07747
-35.7483	1.2066		-5.8372	1.76317		-35.5873	0.96263		89.2065	5.07779
-35.9155	1.20612		-6.00415	1.7595		-35.7544	0.96068		89.1732	5.07808
-36.082	1.20558		-6.17086	1.75584		-35.9207	0.95895		89.1396	5.07852
-36.249	1.20499		-6.33813	1.75241		-36.0872	0.95722		89.1066	5.07888
-36.4156	1.20445		-6.50464	1.74815		-36.2538	0.95573		89.0736	5.07901
-36.5825	1.20387		-6.67143	1.74451		-36.4209	0.95433		89.0412	5.07912
-36.7496	1.20345		-6.83788	1.74091		-36.5881	0.95284		89.0078	5.07919
-36.9163	1.20285		-7.00493	1.73751		-36.7544	0.9514		88.9753	5.07932
-37.0828	1.20223		-7.17187	1.73357		-36.9208	0.95004		88.9412	5.07955
-37.2492	1.20159		-7.33855	1.73035		-37.0878	0.9488		88.9089	5.0798
-37.4159	1.20113		-7.50542	1.72701		-37.2545	0.94755		88.8761	5.0801
-37.5831	1.20061		-7.67248	1.7236		-37.4208	0.94647		88.8431	5.08042
-37.7498	1.20002		-7.83898	1.72026		-37.5879	0.94547		88.8119	5.08078
-37.9171	1.19953		-8.00643	1.71705		-37.7547	0.94435		88.7786	5.08115
-38.0836	1.19902		-8.17277	1.71377		-37.9215	0.9433		88.7452	5.08142
-38.2498	1.19845		-8.33896	1.71014		-38.088	0.94228		88.7113	5.08163
-38.4167	1.19798		-8.5063	1.70687		-38.2546	0.94141		88.6781	5.08178
-38.5836	1.19742		-8.67302	1.70361		-38.4215	0.94064		88.6455	5.08207
-38.7504	1.1969		-8.84001	1.70056		-38.5881	0.93979		88.6125	5.08253
-38.9174	1.19642		-9.00649	1.69735		-38.7554	0.93901		88.5792	5.08302
-39.084	1.19595		-9.17298	1.69428		-38.9218	0.93823		88.5468	5.0835
-39.2505	1.19545		-9.34092	1.69135		-39.0882	0.9374		88.5143	5.08389
-39.4177	1.19497		-9.50703	1.68845		-39.2548	0.93662		88.4808	5.0842
-39.5839	1.19439		-9.67369	1.68546		-39.422	0.93593		88.4479	5.08453
-39.751	1.19381		-9.84069	1.68239		-39.5886	0.93522		88.4148	5.08491
-39.9182	1.19331		-10.0071	1.67941		-39.7552	0.93456		88.3818	5.08575
-40.0847	1.19271		-10.1743	1.67648		-39.9219	0.93381		88.3498	5.08638
-40.2514	1.19221		-10.3412	1.67367		-40.0889	0.93325		88.3166	5.0864
-40.4179	1.19162		-10.5078	1.67093		-40.2554	0.9327		88.284	5.08627
-40.5842	1.19111		-10.6748	1.66819		-40.4221	0.93217		88.2507	5.08599
-40.7517	1.19058		-10.8416	1.6654		-40.5891	0.93151		88.2188	5.08591
-40.9182	1.18999		-11.0083	1.66268		-40.7558	0.93094		88.1839	5.08621
-41.0848	1.18947		-11.1752	1.66006		-40.9225	0.9305		88.1521	5.0866
-41.2516	1.18897		-11.3415	1.65741		-41.0889	0.93009		88.1187	5.08703
-41.4183	1.18849		-11.5087	1.65482		-41.2555	0.92963		88.0856	5.08731
-41.5852	1.18805		-11.6754	1.65219		-41.423	0.92929		88.0534	5.08737
-41.7521	1.1876		-11.8421	1.64959		-41.5895	0.92889		88.0191	5.08744
-41.919	1.18715		-12.0084	1.64714		-41.7565	0.92834		87.9869	5.0875
-42.085	1.18664		-12.1751	1.64462		-41.9232	0.92781		87.9525	5.08758
-42.2522	1.18619		-12.3419	1.64223		-42.0902	0.92732		87.9201	5.08765
-42.4184	1.18574		-12.5085	1.63987		-42.2564	0.92697		87.888	5.08777
-42.5854	1.18535		-12.6755	1.63764		-42.4234	0.92653		87.8542	5.08793
-42.7525	1.18493		-12.8422	1.63532		-42.5899	0.926		87.8222	5.08809
-42.9189	1.18435		-13.0087	1.63293		-42.7567	0.92543		87.7885	5.08821
-43.0854	1.18391		-13.1757	1.63074		-42.9237	0.92486		87.7552	5.08826
-43.2523	1.18338		-13.3426	1.62861		-43.0902	0.92436		87.7219	5.08834
-43.4193	1.18288		-13.5095	1.62637		-43.257	0.92378		87.6894	5.08841
-43.5863	1.18257		-13.6759	1.62415		-43.424	0.9232		87.6567	5.08853
-43.7528	1.18202		-13.8431	1.62211		-43.5906	0.92261		87.625	5.08868
-43.9191	1.18147		-14.0097	1.61999		-43.7572	0.92206		87.5913	5.08882
-44.0854	1.18089		-14.1763	1.61785		-43.9235	0.92171		87.5579	5.08893
-44.2522	1.18041		-14.3427	1.61575		-44.0903	0.92133		87.5245	5.08897
-44.4193	1.17988		-14.5095	1.61371		-44.257	0.92085		87.4919	5.08892
-44.5858	1.17933		-14.6762	1.61174		-44.4236	0.92036		87.4586	5.089
-44.7524	1.17886		-14.8429	1.60982		-44.5908	0.91988		87.4252	5.08937
-44.9196	1.17847		-15.01	1.60802		-44.7574	0.91941		87.3922	5.08999
-45.086	1.17799		-15.1767	1.60615		-44.9248	0.91891		87.3591	5.09043
-45.2525	1.17748		-15.3437	1.60427		-45.0912	0.91848		87.3272	5.09061
-45.4194	1.17698		-15.5104	1.60244		-45.258	0.91797		87.2934	5.09072
-45.5864	1.17661		-15.6767	1.60062		-45.4248	0.91746		87.2602	5.09081
-45.753	1.17625		-15.8435	1.59887		-45.5914	0.91707		87.2276	5.09091
-45.9201	1.17568		-16.0108	1.59719		-45.7585	0.91679		87.195	5.09106
-46.0865	1.1751		-16.1776	1.59558		-45.9253	0.91634		87.1623	5.0911
-46.2532	1.17462		-16.3437	1.59378		-46.0919	0.91582		87.1285	5.09111
-46.4203	1.17406		-16.5105	1.59199		-46.2587	0.91544		87.0959	5.09104
-46.5864	1.17351		-16.6774	1.59041		-46.4256	0.91504		87.0634	5.09105
-46.7534	1.17307		-16.8442	1.58884		-46.5924	0.91457		87.0301	5.09143
-46.9201	1.17254		-17.0111	1.58724		-46.7591	0.91411		86.9963	5.0919
-47.0867	1.17199		-17.178	1.58559		-46.9262	0.9136		86.9634	5.09234
-47.2535	1.17144		-17.3444	1.58394		-47.0928	0.91302		86.9301	5.09263
-47.4202	1.17098		-17.5111	1.58236		-47.259	0.91246		86.8981	5.09289
-47.5873	1.17044		-17.6783	1.5808		-47.4263	0.91199		86.8653	5.09326
-47.7534	1.16991		-17.8449	1.57925		-47.5933	0.91154		86.8324	5.09372
-47.9199	1.16939		-18.0113	1.57768		-47.7601	0.91099		86.7993	5.09416
-48.0868	1.16895		-18.1783	1.57619		-47.9268	0.9104		86.7656	5.09452
-48.2538	1.16849		-18.3452	1.57467		-48.0933	0.91006		86.7329	5.09464
-48.4207	1.16796		-18.5123	1.57326		-48.2601	0.90957		86.6992	5.09464
-48.5875	1.16747		-18.6791	1.57178		-48.4263	0.90877		86.6664	5.09469
-48.753	1.16732		-18.8451	1.57011		-48.5875	0.83877		86.6339	5.09481
-48.9092	1.16768		-19.0122	1.56857		-48.7315	0.67823		86.6008	5.09508
-49.0368	1.16797		-19.1785	1.56719		-48.8449	0.53699		86.5676	5.09528
-49.1205	1.16584		-19.3457	1.56588		-48.9187	0.42255		86.5339	5.09543
-49.1583	1.11849		-19.5123	1.56456		-48.9555	0.33848		86.503	5.09549
-49.1595	1.00781		-19.6793	1.56324		-48.9612	0.25937		86.4694	5.09569
-49.1343	0.88465		-19.8456	1.56194		-48.9438	0.1681		86.4362	5.09609
-49.0902	0.74402		-20.0124	1.56069		-48.906	0.07215		86.403	5.09648
-49.0282	0.59273		-20.1793	1.55946		-48.8512	-0.02509		86.3694	5.0967
-48.9512	0.44115		-20.3459	1.55828		-48.7803	-0.12005		86.3367	5.09684
-48.8598	0.29161		-20.5128	1.55697		-48.6951	-0.20596		86.3048	5.09696
-48.7568	0.1502		-20.6795	1.55573		-48.5983	-0.28954		86.2719	5.09708
-48.6451	0.0157		-20.8463	1.55463		-48.4924	-0.36351		86.2387	5.09719
-48.5255	-0.11168		-21.0127	1.55349		-48.3786	-0.43435		86.2051	5.09707
-48.4	-0.22731		-21.1795	1.55232		-48.258	-0.50029		86.1715	5.09675
-48.2687	-0.33478		-21.3464	1.55125		-48.1312	-0.55908		86.1382	5.09646
-48.1328	-0.42629		-21.5127	1.55016		-47.9993	-0.61174		86.1055	5.09619
-47.9931	-0.51181		-21.6797	1.54913		-47.8633	-0.65803		86.0736	5.096
-47.8497	-0.5843		-21.8462	1.54814		-47.7236	-0.69735		86.04	5.096
-47.7037	-0.65121		-22.0126	1.54716		-47.5812	-0.73356		86.0068	5.09592
-47.5562	-0.70838		-22.1796	1.54619		-47.4361	-0.76296		85.9732	5.09587
-47.406	-0.75898		-22.3463	1.54522		-47.2885	-0.79021		85.9404	5.09575
-47.254	-0.80099		-22.5127	1.54432		-47.1392	-0.81187		85.9081	5.09571
-47.1007	-0.83588		-22.6791	1.54333		-46.9883	-0.83058		85.8753	5.09585
-46.9466	-0.86684		-22.846	1.54247		-46.8361	-0.84784		85.8424	5.09614
-46.7905	-0.89575		-23.0131	1.54163		-46.6828	-0.85949		85.8089	5.09637
-46.6337	-0.91408		-23.1798	1.54092		-46.5283	-0.87241		85.777	5.09648
-46.477	-0.93181		-23.3466	1.54008		-46.3732	-0.87951		85.7438	5.09646
-46.3193	-0.94523		-23.513	1.53926		-46.2172	-0.88706		85.7102	5.09645
-46.1609	-0.96015		-23.6798	1.53846		-46.0606	-0.892		85.6769	5.09642
-46.0017	-0.9661		-23.8465	1.53768		-45.9035	-0.89602		85.6434	5.09656
-45.8417	-0.9728		-24.0133	1.53688		-45.7456	-0.89815		85.6101	5.09669
-45.6819	-0.97815		-24.1805	1.53632		-45.5876	-0.90083		85.5779	5.09669
-45.5223	-0.98023		-24.3473	1.53565		-45.429	-0.90234		85.5439	5.09673
-45.3619	-0.98234		-24.5136	1.53478		-45.2703	-0.90399		85.5114	5.09676
-45.2009	-0.98371		-24.68	1.53391		-45.1111	-0.90514		85.4791	5.09686
-45.0397	-0.98514		-24.8469	1.53317		-44.9518	-0.9061		85.4453	5.09701
-44.8779	-0.9867		-25.0134	1.53236		-44.7919	-0.90686		85.4127	5.09717
-44.7166	-0.98763		-25.1802	1.53157		-44.6321	-0.90745		85.38	5.09729
-44.5545	-0.98834		-25.3474	1.53086		-44.4714	-0.90794		85.3462	5.09731
-44.3931	-0.98875		-25.5142	1.53012		-44.3112	-0.90816		85.3141	5.09734
-44.2309	-0.98906		-25.6805	1.52929		-44.1512	-0.90821		85.281	5.09758
-44.0685	-0.98917		-25.8473	1.52858		-43.9905	-0.9081		85.2487	5.09796
-43.9061	-0.98908		-26.0144	1.52785		-43.8293	-0.90775		85.2149	5.09818
-43.7432	-0.98878		-26.1809	1.52705		-43.6682	-0.90723		85.1813	5.09843
-43.5806	-0.98829		-26.3471	1.52628		-43.5075	-0.90648		85.1484	5.09887
-43.4175	-0.98769		-26.5141	1.52557		-43.3461	-0.90559		85.1149	5.09939
-43.2548	-0.9864		-26.6811	1.52484		-43.1844	-0.90454		85.0833	5.09996
-43.0919	-0.98534		-26.8477	1.52417		-43.0234	-0.90276		85.0486	5.10061
-42.9289	-0.98393		-27.0144	1.52343		-42.862	-0.90117		85.0168	5.1011
-42.7651	-0.98242		-27.1807	1.52266		-42.6999	-0.89963		84.9838	5.10156
-42.6018	-0.98102		-27.3475	1.52193		-42.5387	-0.89799		84.9506	5.10193
-42.4382	-0.97914		-27.5143	1.52125		-42.3763	-0.89607		84.9175	5.1024
-42.2752	-0.97745		-27.6813	1.5205		-42.2145	-0.89413		84.8838	5.10301
-42.111	-0.97571		-27.8481	1.51982		-42.0526	-0.89159		84.8504	5.10359
-41.9471	-0.97376		-28.0144	1.51903		-41.8902	-0.88912		84.818	5.10407
-41.7832	-0.97163		-28.1812	1.51822		-41.7284	-0.88681		84.7845	5.10448
-41.6191	-0.96957		-28.3474	1.51752		-41.5653	-0.88407		84.7525	5.10481
-41.4554	-0.9674		-28.514	1.51673		-41.4037	-0.88171		84.7197	5.10508
-41.2913	-0.96524		-28.6811	1.51608		-41.2413	-0.8792		84.6871	5.10531
-41.1268	-0.96292		-28.8476	1.51532		-41.0787	-0.8766		84.6531	5.10582
-40.9625	-0.96052		-29.0139	1.51456		-40.9166	-0.87366		84.6207	5.10632
-40.7986	-0.95802		-29.181	1.51391		-40.7535	-0.87076		84.5875	5.10688
-40.6344	-0.9548		-29.3473	1.51316		-40.59	-0.86789		84.5537	5.10751
-40.4698	-0.9525		-29.5141	1.5126		-40.4275	-0.86504		84.5208	5.10811
-40.3051	-0.95006		-29.6809	1.51191		-40.2651	-0.86223		84.4875	5.10891
-40.1407	-0.9476		-29.8473	1.51126		-40.1018	-0.85939		84.4547	5.10996
-39.9761	-0.94512		-30.0144	1.51066		-39.9389	-0.8565		84.4218	5.11088
-39.811	-0.94273		-30.1806	1.50455		-39.776	-0.85363		84.3887	5.11171
-39.6462	-0.9403		-30.3495	1.42372		-39.6125	-0.85074		84.3567	5.11227
-39.4819	-0.93768		-30.5171	1.43056		-39.4489	-0.84795		84.3232	5.1129
-39.3167	-0.93528		-30.6834	1.43384		-39.2861	-0.8451		84.2902	5.11356
-39.1521	-0.93283		-30.8497	1.43695		-39.1229	-0.84232		84.2581	5.11419
-38.9867	-0.93044		-31.0163	1.44006		-38.9594	-0.83954		84.2235	5.11505
-38.8218	-0.92797		-31.1825	1.44307		-38.7959	-0.8366		84.1912	5.11603
-38.657	-0.9256		-31.3492	1.44602		-38.6324	-0.83357		84.1586	5.11681
-38.4916	-0.92331		-31.5156	1.44883		-38.4686	-0.83057		84.1255	5.11735
-38.3264	-0.921		-31.6821	1.45161		-38.3052	-0.82755		84.0924	5.11697
-38.1613	-0.91872		-31.8489	1.45416		-38.1416	-0.82462		84.0581	5.11576
-37.9961	-0.9165		-32.0157	1.4566		-37.9774	-0.82171		84.0252	5.11502
-37.8306	-0.91425		-32.1821	1.45882		-37.8131	-0.81874		83.9934	5.11442
-37.6652	-0.91203		-32.349	1.46094		-37.6497	-0.81588		83.9604	5.11396
-37.5003	-0.90992		-32.5153	1.46283		-37.4856	-0.81303		83.9281	5.11414
-37.3348	-0.90775		-32.6821	1.46463		-37.3218	-0.8101		83.8949	5.1145
-37.1695	-0.90556		-32.849	1.46628		-37.1575	-0.80723		83.862	5.11469
-37.0038	-0.90346		-33.0161	1.46779		-36.9936	-0.80434		83.8282	5.11492
-36.8382	-0.90149		-33.1824	1.46921		-36.8296	-0.80123		83.7942	5.11505
-36.6729	-0.89948		-33.3491	1.47042		-36.6653	-0.79816		83.7626	5.11515
-36.5076	-0.89752		-33.5158	1.4716		-36.5014	-0.79536		83.7282	5.1152
-36.3417	-0.89564		-33.6828	1.4727		-36.337	-0.79256		83.6968	5.11521
-36.1759	-0.89388		-33.8494	1.47364		-36.1724	-0.78967		83.664	5.11522
-36.0099	-0.89229		-34.0165	1.47457		-36.0079	-0.78683		83.632	5.1153
-35.8446	-0.89055		-34.1831	1.4753		-35.8436	-0.78414		83.5976	5.11537
-35.6788	-0.88882		-34.3503	1.47607		-35.6796	-0.78131		83.5637	5.1155
-35.5133	-0.88717		-34.5168	1.47668		-35.5149	-0.77856		83.5304	5.11564
-35.3471	-0.88556		-34.6836	1.47722		-35.3509	-0.77579		83.4962	5.11587
-35.1819	-0.88403		-34.8505	1.47761		-35.1863	-0.77315		83.4643	5.11609
-35.0156	-0.88261		-35.017	1.47802		-35.0219	-0.7705		83.4307	5.11592
-34.8501	-0.88113		-35.1837	1.47842		-34.857	-0.76797		83.3977	5.11566
-34.6841	-0.87983		-35.3506	1.47871		-34.6928	-0.76538		83.3657	5.11529
-34.5187	-0.87839		-35.5175	1.47893		-34.528	-0.76291		83.3319	5.11517
-34.353	-0.87704		-35.6842	1.47914		-34.3639	-0.76047		83.2998	5.11514
-34.1866	-0.87578		-35.8507	1.4792		-34.1988	-0.75812		83.2667	5.11521
-34.0209	-0.87451		-36.0174	1.47923		-34.0343	-0.75573		83.2326	5.1154
-33.8549	-0.87335		-36.1841	1.47924		-33.8697	-0.75351		83.1998	5.11537
-33.6883	-0.87224		-36.3507	1.47919		-33.7047	-0.75123		83.1665	5.11489
-33.5227	-0.87105		-36.5179	1.47909		-33.5405	-0.74913		83.1332	5.11427
-33.357	-0.86985		-36.6847	1.47898		-33.3749	-0.74703		83.1004	5.11333
-33.1908	-0.86882		-36.8518	1.47875		-33.2102	-0.74502		83.0676	5.11279
-33.0253	-0.86774		-37.0178	1.47847		-33.0458	-0.74289		83.0348	5.11351
-32.8589	-0.86682		-37.1843	1.47814		-32.8806	-0.74088		83.0011	5.11453
-32.6931	-0.86586		-37.3514	1.47792		-32.7158	-0.73892		82.9686	5.11559
-32.527	-0.86489		-37.5183	1.47768		-32.5508	-0.73702		82.9355	5.1169
-32.3605	-0.86396		-37.6844	1.47743		-32.3859	-0.73508		82.9023	5.11802
-32.1945	-0.86315		-37.8516	1.47712		-32.2212	-0.73326		82.8691	5.11867
-32.0281	-0.86234		-38.0184	1.47682		-32.0561	-0.73126		82.8372	5.11912
-31.8623	-0.86143		-38.1852	1.47656		-31.8911	-0.72932		82.8033	5.11938
-31.6963	-0.86071		-38.352	1.47636		-31.7259	-0.72753		82.7712	5.11952
-31.5303	-0.85994		-38.5187	1.47608		-31.5614	-0.7257		82.7376	5.11966
-31.3641	-0.8592		-38.6849	1.47571		-31.3959	-0.72401		82.7048	5.11979
-31.198	-0.85842		-38.852	1.47542		-31.2309	-0.72227		82.6708	5.11994
-31.0314	-0.85785		-39.0187	1.47517		-31.0657	-0.72061		82.6378	5.12012
-30.8658	-0.85724		-39.1857	1.47489		-30.9008	-0.71886		82.606	5.12032
-30.6996	-0.85668		-39.352	1.47447		-30.736	-0.71713		82.572	5.12077
-30.5333	-0.85612		-39.5191	1.47411		-30.5706	-0.71545		82.5396	5.12114
-30.3671	-0.85544		-39.6856	1.47376		-30.4051	-0.71392		82.5058	5.12155
-30.2008	-0.85499		-39.8517	1.4735		-30.2401	-0.71235		82.4727	5.12195
-30.0344	-0.85447		-40.019	1.47313		-30.0746	-0.71079		82.4395	5.12233
-29.8682	-0.854		-40.1861	1.4728		-29.9095	-0.70922		82.4063	5.12272
-29.7017	-0.85358		-40.3528	1.4726		-29.744	-0.70768		82.3743	5.12307
-29.5358	-0.85322		-40.5196	1.4723		-29.579	-0.70619		82.3417	5.12336
-29.3696	-0.85277		-40.6862	1.47192		-29.4137	-0.70464		82.3075	5.12353
-29.2033	-0.85245		-40.8532	1.47152		-29.2488	-0.70315		82.2743	5.1237
-29.0371	-0.85204		-41.0198	1.47124		-29.0833	-0.70169		82.2414	5.12389
-28.8705	-0.85165		-41.1867	1.47081		-28.9176	-0.70021		82.208	5.12434
-28.7043	-0.85129		-41.3532	1.47049		-28.7523	-0.69868		82.1745	5.12505
-28.5382	-0.8509		-41.5198	1.4701		-28.5869	-0.69735		82.1418	5.12565
-28.3718	-0.85066		-41.6865	1.46971		-28.4216	-0.69608		82.1084	5.12627
-28.2055	-0.85048		-41.8537	1.46943		-28.2557	-0.69483		82.0744	5.12682
-28.0389	-0.85024		-42.0199	1.46899		-28.0907	-0.69337		82.0429	5.12728
-27.8723	-0.85015		-42.1868	1.46879		-27.9252	-0.69224		82.0104	5.12777
-27.706	-0.84999		-42.3536	1.4685		-27.7594	-0.69108		81.9762	5.12831
-27.5392	-0.84987		-42.5206	1.46822		-27.5937	-0.68991		81.9442	5.1288
-27.3738	-0.84973		-42.6872	1.46792		-27.428	-0.68876		81.9106	5.12935
-27.2069	-0.84971		-42.8538	1.46755		-27.263	-0.68777		81.8769	5.12974
-27.0404	-0.84967		-43.0209	1.46719		-27.097	-0.68655		81.845	5.13007
-26.8742	-0.84961		-43.1873	1.46684		-26.9313	-0.6854		81.8113	5.13045
-26.7075	-0.8496		-43.3539	1.46649		-26.7664	-0.68424		81.7778	5.13082
-26.541	-0.84962		-43.5207	1.46627		-26.6008	-0.68318		81.7433	5.1312
-26.3751	-0.84958		-43.6877	1.46591		-26.4352	-0.68195		81.7119	5.13149
-26.2085	-0.8497		-43.8546	1.46551		-26.2691	-0.68095		81.6782	5.13169
-26.042	-0.84974		-44.021	1.46509		-26.1039	-0.67981		81.6468	5.13191
-25.8754	-0.84979		-44.1875	1.46461		-25.9381	-0.67871		81.6133	5.13224
-25.709	-0.8499		-44.3541	1.46431		-25.7723	-0.67774		81.5786	5.13269
-25.5425	-0.85005		-44.5215	1.464		-25.6072	-0.67667		81.5474	5.13305
-25.3761	-0.85011		-44.6883	1.46362		-25.4408	-0.67571		81.5135	5.13356
-25.2096	-0.85033		-44.8547	1.46337		-25.2754	-0.67461		81.4803	5.13396
-25.0433	-0.85048		-45.0215	1.46296		-25.1092	-0.67366		81.4477	5.1343
-24.8764	-0.85066		-45.1881	1.46252		-24.9438	-0.67266		81.4148	5.13465
-24.7097	-0.85076		-45.3552	1.46225		-24.7779	-0.67162		81.3807	5.13494
-24.5435	-0.85081		-45.522	1.46195		-24.612	-0.67058		81.3479	5.13509
-24.3767	-0.85099		-45.6888	1.46151		-24.4463	-0.6696		81.3146	5.13509
-24.2101	-0.85116		-45.8556	1.46118		-24.2802	-0.66859		81.2821	5.13467
-24.044	-0.85126		-46.0221	1.46075		-24.1145	-0.66757		81.2492	5.13442
-23.8777	-0.8514		-46.1887	1.46028		-23.9494	-0.66652		81.2159	5.13482
-23.711	-0.85159		-46.356	1.46		-23.7831	-0.6656		81.1829	5.13547
-23.5442	-0.85171		-46.5224	1.45965		-23.6173	-0.66491		81.1487	5.13564
-23.3773	-0.85186		-46.6894	1.45928		-23.4512	-0.66409		81.1161	5.1357
-23.2108	-0.85201		-46.8563	1.45896		-23.2851	-0.66325		81.0839	5.13565
-23.0443	-0.85219		-47.0234	1.45845		-23.1191	-0.66225		81.0497	5.13558
-22.8784	-0.85234		-47.1894	1.45803		-22.9535	-0.66131		81.0164	5.13579
-22.7117	-0.8524		-47.3566	1.45758		-22.7878	-0.66034		80.9847	5.13604
-22.545	-0.85252		-47.5229	1.45706		-22.6213	-0.65939		80.952	5.13619
-22.3782	-0.85265		-47.69	1.4567		-22.4558	-0.65842		80.9177	5.13628
-22.2113	-0.85276		-47.8565	1.45615		-22.2898	-0.65744		80.885	5.1363
-22.0451	-0.8529		-48.0233	1.45578		-22.1242	-0.65645		80.8534	5.13636
-21.8783	-0.853		-48.1899	1.45534		-21.9582	-0.65544		80.8186	5.13648
-21.7117	-0.85312		-48.3568	1.45493		-21.792	-0.65441		80.7856	5.13657
-21.5453	-0.85323		-48.5237	1.4545		-21.6261	-0.65358		80.7531	5.13665
-21.3783	-0.85332		-48.6899	1.45412		-21.4603	-0.65268		80.7182	5.13673
-21.2114	-0.85353		-48.8523	1.45048		-21.295	-0.65175		80.6858	5.1368
-21.0451	-0.85357		-48.9946	1.31511		-21.1288	-0.65089		80.6544	5.13705
-20.8784	-0.85371		-49.0998	1.05493		-20.9627	-0.65004		80.6207	5.13731
-20.712	-0.85387		-49.1601	0.7599		-20.797	-0.64911		80.5865	5.13757
-20.5453	-0.85406		-49.1796	0.50958		-20.6304	-0.64827		80.554	5.13788
-20.379	-0.85423		-49.1675	0.32198		-20.4649	-0.64757		80.5208	5.13821
-20.212	-0.85432		-49.133	0.17417		-20.2989	-0.64677		80.4878	5.13832
-20.0455	-0.85458		-49.0799	0.0343		-20.1333	-0.64615		80.4561	5.13834
-19.879	-0.85476		-49.0092	-0.11075		-19.9669	-0.64538		80.4219	5.13834
-19.7125	-0.85491		-48.923	-0.24402		-19.801	-0.6447		80.3884	5.1383
-19.5458	-0.85517		-48.8242	-0.36655		-19.6347	-0.64403		80.355	5.13825
-19.3787	-0.85544		-48.7152	-0.46879		-19.469	-0.64346		80.3223	5.13824
-19.2126	-0.85561		-48.5981	-0.56105		-19.303	-0.64287		80.29	5.13811
-19.0459	-0.85587		-48.4736	-0.64382		-19.1371	-0.64227		80.2558	5.1385
-18.8791	-0.85611		-48.3434	-0.71702		-18.9706	-0.64178		80.2222	5.13938
-18.7124	-0.85633		-48.2077	-0.78153		-18.8049	-0.64133		80.1894	5.14007
-18.5454	-0.85662		-48.0684	-0.83642		-18.6386	-0.64091		80.1577	5.14015
-18.3792	-0.85693		-47.9253	-0.88345		-18.4726	-0.64047		80.1243	5.13995
-18.2126	-0.85712		-47.78	-0.92775		-18.3069	-0.64004		80.0907	5.1398
-18.0459	-0.85744		-47.6311	-0.9636		-18.1409	-0.63969		80.0569	5.14
-17.8794	-0.85772		-47.4806	-0.99411		-17.9744	-0.6394		80.0248	5.14095
-17.7126	-0.85802		-47.3287	-1.01864		-17.8086	-0.63911		79.9922	5.14187
-17.5466	-0.85834		-47.1749	-1.04068		-17.6423	-0.63882		79.9586	5.14245
-17.3804	-0.85876		-47.0202	-1.05727		-17.4766	-0.63859		79.9243	5.14294
-17.2133	-0.85919		-46.8645	-1.07068		-17.3102	-0.6384		79.8925	5.1433
-17.0462	-0.85949		-46.7075	-1.08651		-17.1442	-0.63824		79.8591	5.14368
-16.88	-0.85989		-46.5507	-1.09351		-16.9779	-0.63811		79.8262	5.1441
-16.7132	-0.86036		-46.3922	-1.09962		-16.8119	-0.63793		79.7925	5.14447
-16.5462	-0.86085		-46.2339	-1.10637		-16.6459	-0.63784		79.7606	5.14485
-16.3796	-0.86135		-46.0745	-1.11053		-16.4801	-0.63785		79.727	5.14529
-16.2127	-0.86179		-45.915	-1.1133		-16.3135	-0.63784		79.694	5.14578
-16.0469	-0.8621		-45.7546	-1.11501		-16.1474	-0.63773		79.6609	5.14632
-15.8803	-0.8626		-45.5947	-1.11614		-15.9815	-0.63772		79.6276	5.14675
-15.7133	-0.8631		-45.434	-1.11741		-15.8151	-0.63773		79.5937	5.14711
-15.5468	-0.86359		-45.2732	-1.11871		-15.6493	-0.63775		79.5601	5.14748
-15.3803	-0.86405		-45.1113	-1.11994		-15.4833	-0.63777		79.5289	5.14784
-15.2137	-0.86448		-44.9503	-1.12089		-15.3167	-0.63779		79.496	5.14822
-15.0463	-0.86505		-44.7886	-1.12158		-15.151	-0.63789		79.4627	5.14863
-14.8801	-0.86552		-44.6264	-1.12223		-14.9843	-0.63802		79.4298	5.14904
-14.7133	-0.86608		-44.4644	-1.12277		-14.8185	-0.63805		79.3966	5.14943
-14.5469	-0.86667		-44.3022	-1.12302		-14.652	-0.63817		79.363	5.14983
-14.3803	-0.86711		-44.1398	-1.12318		-14.4861	-0.63827		79.3294	5.15021
-14.2133	-0.86767		-43.9772	-1.12332		-14.3202	-0.63835		79.2966	5.15061
-14.0472	-0.86817		-43.8149	-1.12317		-14.1538	-0.63854		79.2639	5.15142
-13.8807	-0.86878		-43.6523	-1.12293		-13.9879	-0.63873		79.2293	5.15268
-13.7136	-0.86932		-43.4892	-1.12252		-13.8217	-0.63887		79.1976	5.1537
-13.5472	-0.86993		-43.3263	-1.12203		-13.6558	-0.63895		79.1642	5.15456
-13.3801	-0.87053		-43.163	-1.12146		-13.4901	-0.6391		79.1311	5.15507
-13.2134	-0.87118		-42.9994	-1.12072		-13.3232	-0.63936		79.0985	5.15543
-13.0471	-0.87169		-42.8365	-1.11981		-13.1575	-0.63957		79.065	5.15604
-12.88	-0.87235		-42.6731	-1.11882		-12.9913	-0.63975		79.0306	5.15682
-12.714	-0.87297		-42.5093	-1.11769		-12.8249	-0.64002		78.9987	5.15713
-12.5468	-0.8735		-42.3457	-1.11656		-12.6586	-0.64029		78.9657	5.157
-12.3803	-0.87412		-42.1821	-1.11527		-12.4931	-0.64043		78.9327	5.15679
-12.2136	-0.87474		-42.0181	-1.11392		-12.3261	-0.64064		78.8992	5.15655
-12.0471	-0.87537		-41.8545	-1.11255		-12.1604	-0.64081		78.8666	5.15638
-11.8808	-0.87608		-41.691	-1.1111		-11.9941	-0.64103		78.8324	5.15643
-11.7137	-0.87667		-41.5266	-1.10955		-11.8276	-0.64117		78.7998	5.15661
-11.5474	-0.87737		-41.3626	-1.10795		-11.6615	-0.64129		78.7654	5.15688
-11.3801	-0.87805		-41.1983	-1.10639		-11.4949	-0.64121		78.7339	5.1571
-11.2139	-0.87862		-41.0339	-1.10478		-11.3288	-0.6411		78.7012	5.15733
-11.0475	-0.87936		-40.8697	-1.10322		-11.1632	-0.64109		78.6691	5.15753
-10.8808	-0.88002		-40.7048	-1.10163		-10.9966	-0.6412		78.6352	5.15768
-10.7144	-0.88063		-40.5407	-1.09994		-10.83	-0.64121		78.6019	5.15779
-10.5477	-0.88133		-40.3762	-1.09822		-10.6639	-0.64112		78.5676	5.15795
-10.3811	-0.88201		-40.2117	-1.09655		-10.4973	-0.64113		78.5353	5.15816
-10.2145	-0.88276		-40.0472	-1.09478		-10.3311	-0.6411		78.5019	5.15838
-10.0477	-0.88357		-39.8825	-1.0931		-10.1654	-0.64094		78.4689	5.15861
-9.88128	-0.88433		-39.7179	-1.09149		-9.999	-0.64084		78.4359	5.15882
-9.7147	-0.885		-39.5526	-1.08976		-9.8333	-0.6408		78.4027	5.159
-9.54824	-0.88566		-39.3879	-1.08819		-9.66677	-0.64073		78.3692	5.15919
-9.38125	-0.88651		-39.2228	-1.08664		-9.50045	-0.64074		78.3357	5.1595
-9.21503	-0.88728		-39.058	-1.08506		-9.33391	-0.64074		78.304	5.15984
-9.04807	-0.88815		-38.8932	-1.08341		-9.16782	-0.64069		78.2706	5.16033
-8.88133	-0.88897		-38.7283	-1.08187		-9.00165	-0.64081		78.2377	5.16074
-8.7147	-0.88974		-38.5631	-1.08032		-8.83529	-0.64099		78.2046	5.16058
-8.5481	-0.89048		-38.3977	-1.07883		-8.66909	-0.64116		78.1707	5.16029
-8.38121	-0.89133		-38.2325	-1.07733		-8.50291	-0.64136		78.1379	5.15994
-8.21503	-0.89219		-38.0671	-1.07593		-8.33672	-0.64162		78.105	5.15967
-8.04807	-0.89305		-37.9016	-1.07442		-8.17033	-0.64195		78.072	5.15978
-7.88147	-0.89377		-37.7369	-1.07295		-8.0041	-0.64227		78.0377	5.15983
-7.71477	-0.89458		-37.5712	-1.07152		-7.83768	-0.64262		78.0051	5.15989
-7.54782	-0.89548		-37.4059	-1.07025		-7.6714	-0.64301		77.9734	5.16
-7.38107	-0.8964		-37.2402	-1.06895		-7.50546	-0.64346		77.9394	5.16037
-7.21476	-0.89729		-37.0748	-1.06752		-7.33915	-0.64387		77.9059	5.1607
-7.04809	-0.89804		-36.9092	-1.06618		-7.17279	-0.64444		77.8736	5.161
-6.88138	-0.89891		-36.7441	-1.06489		-7.00641	-0.64488		77.8402	5.16133
-6.71442	-0.89984		-36.5792	-1.06354		-6.84045	-0.64542		77.8064	5.16164
-6.54748	-0.90065		-36.413	-1.06235		-6.67398	-0.64603		77.7751	5.162
-6.3808	-0.90157		-36.2474	-1.06132		-6.50769	-0.6467		77.741	5.16292
-6.2144	-0.90249		-36.0817	-1.06017		-6.34109	-0.64728		77.7075	5.16374
-6.04807	-0.90341		-35.9163	-1.05904		-6.17499	-0.64799		77.6739	5.16448
-5.88095	-0.90445		-35.7509	-1.05783		-6.00871	-0.64869		77.6418	5.16512
-5.71427	-0.90549		-35.5849	-1.05682		-5.84282	-0.64947		77.6089	5.16555
-5.54739	-0.90647		-35.419	-1.05591		-5.67622	-0.65036		77.5762	5.16599
-5.38098	-0.90743		-35.2531	-1.0549		-5.51012	-0.65122		77.542	5.16653
-5.2139	-0.90851		-35.0875	-1.054		-5.3438	-0.65216		77.5086	5.16705
-5.04742	-0.90957		-34.9216	-1.05314		-5.17727	-0.65325		77.4752	5.16758
-4.88012	-0.91067		-34.7556	-1.05223		-5.01094	-0.65428		77.4424	5.16808
-4.71396	-0.91177		-34.5901	-1.05129		-4.84404	-0.65538		77.4089	5.16854
-4.54743	-0.91286		-34.4244	-1.05056		-4.67812	-0.65656		77.3774	5.16887
-4.38084	-0.91397		-34.2588	-1.04972		-4.51171	-0.65782		77.3429	5.16938
-4.21384	-0.91513		-34.0927	-1.0489		-4.34569	-0.65918		77.3089	5.16979
-4.04716	-0.91629		-33.9261	-1.04831		-4.1797	-0.66052		77.2767	5.1701
-3.88048	-0.91753		-33.7606	-1.04764		-4.01304	-0.66196		77.2434	5.17042
-3.7138	-0.91873		-33.5945	-1.0469		-3.84697	-0.66341		77.2111	5.17072
-3.54701	-0.91985		-33.4288	-1.04619		-3.68036	-0.66487		77.1786	5.17105
-3.38076	-0.92113		-33.2629	-1.04555		-3.51418	-0.66644		77.1449	5.17155
-3.21362	-0.92237		-33.0967	-1.045		-3.34792	-0.6682		77.1123	5.17195
-3.04625	-0.9237		-32.9307	-1.04444		-3.18103	-0.66997		77.0784	5.17226
-2.87976	-0.92497		-32.7646	-1.04391		-3.01462	-0.67165		77.0447	5.17249
-2.71315	-0.9263		-32.5985	-1.04334		-2.84834	-0.67341		77.0122	5.17292
-2.54642	-0.92767		-32.4327	-1.04278		-2.68221	-0.67531		76.9796	5.17351
-2.3799	-0.92912		-32.2665	-1.04229		-2.51594	-0.6772		76.9463	5.17427
-2.21315	-0.93054		-32.1002	-1.04192		-2.34969	-0.67908		76.9131	5.17485
-2.04669	-0.93205		-31.9337	-1.04151		-2.18331	-0.68112		76.8803	5.17534
-1.88014	-0.9336		-31.7678	-1.041		-2.01719	-0.68309		76.8462	5.17582
-1.7135	-0.9352		-31.6022	-1.04064		-1.85097	-0.68513		76.8127	5.1763
-1.54683	-0.93676		-31.4355	-1.04025		-1.68436	-0.68734		76.7815	5.17683
-1.3802	-0.93847		-31.2688	-1.03995		-1.51855	-0.68962		76.7472	5.17757
-1.21365	-0.94021		-31.1029	-1.03959		-1.35227	-0.69191		76.7141	5.17779
-1.04713	-0.94203		-30.9372	-1.03933		-1.18631	-0.6942		76.6803	5.17773
-0.88048	-0.9438		-30.7706	-1.03914		-1.01964	-0.69664		76.6482	5.1776
-0.71444	-0.94555		-30.6046	-1.03885		-0.85334	-0.69909		76.6144	5.17738
-0.54741	-0.94742		-30.4386	-1.03862		-0.68719	-0.7015		76.5824	5.17731
-0.38075	-0.9494		-30.2715	-1.03845		-0.52076	-0.70438		76.5483	5.1774
-0.2143	-0.95127		-30.1054	-1.0382		-0.35492	-0.7072		76.5156	5.17769
-0.04765	-0.95337		-29.9391	-1.03807		-0.18832	-0.71		76.4821	5.17814
0.1186	-0.95552		-29.7731	-1.03787		-0.02223	-0.71277		76.4497	5.17853
0.28561	-0.95768		-29.6064	-1.03776		0.14379	-0.7158		76.4164	5.17889
0.45207	-0.95987		-29.4402	-1.03767		0.30988	-0.71912		76.3836	5.17921
0.61857	-0.96226		-29.2735	-1.03761		0.47633	-0.72298		76.3499	5.17971
0.78502	-0.96456		-29.1071	-1.0374		0.6425	-0.72615		76.3178	5.18048
0.95187	-0.96701		-28.941	-1.03738		0.80872	-0.72998		76.2839	5.18121
1.11824	-0.96961		-28.7743	-1.03732		0.97504	-0.73414		76.2507	5.18188
1.2846	-0.97233		-28.608	-1.03709		1.14086	-0.73806		76.2179	5.18249
1.45116	-0.97572		-28.4417	-1.03713		1.30744	-0.74254		76.1851	5.18293
1.61809	-0.9787		-28.2757	-1.03702		1.47331	-0.74628		76.1511	5.18348
1.78455	-0.98165		-28.1087	-1.03706		1.63931	-0.75031		76.1189	5.18416
1.95094	-0.98512		-27.9427	-1.03708		1.80556	-0.75537		76.085	5.18504
2.11748	-0.98925		-27.7765	-1.03713		1.97143	-0.75999		76.0512	5.18605
2.28414	-0.99311		-27.6096	-1.03715		2.13794	-0.76526		76.0179	5.18696
2.45105	-0.99761		-27.443	-1.03715		2.30366	-0.7702		75.9858	5.18785
2.61713	-1.00192		-27.2773	-1.0371		2.47023	-0.775		75.9539	5.18869
2.78339	-1.0056		-27.1105	-1.0372		2.63622	-0.77985		75.9194	5.18932
2.94976	-1.01126		-26.9439	-1.03733		2.80239	-0.78485		75.8859	5.189
3.11647	-1.01617		-26.7777	-1.03745		2.9686	-0.79083		75.8535	5.18801
3.28261	-1.02112		-26.6111	-1.03757		3.13456	-0.79556		75.8202	5.1876
3.44925	-1.02798		-26.4444	-1.03771		3.30117	-0.80107		75.7867	5.18773
3.61569	-1.03321		-26.2785	-1.03784		3.46672	-0.80621		75.7546	5.18905
3.78163	-1.03966		-26.1111	-1.03813		3.63246	-0.81108		75.7212	5.19171
3.94839	-1.04666		-25.9448	-1.03833		3.79963	-0.81746		75.6881	5.19369
4.11477	-1.05472		-25.7783	-1.03848		3.96565	-0.82305		75.6537	5.19548
4.2813	-1.06186		-25.6117	-1.03861		4.13177	-0.82666		75.6207	5.19718
4.44737	-1.06776		-25.4456	-1.0387		4.29799	-0.83156		75.5885	5.19867
4.61356	-1.07411		-25.2791	-1.0389		4.46408	-0.83657		75.5567	5.20007
4.78006	-1.08329		-25.1127	-1.03913		4.63098	-0.84068		75.5225	5.20173
4.94647	-1.09091		-24.9458	-1.03938		4.79669	-0.84506		75.4898	5.20326
5.11302	-1.09995		-24.7795	-1.03964		4.96293	-0.84913		75.4568	5.2046
5.27909	-1.10727		-24.613	-1.03993		5.1287	-0.85387		75.424	5.20584
5.44592	-1.11626		-24.4465	-1.0402		5.29487	-0.85857		75.3898	5.20711
5.61177	-1.12299		-24.2801	-1.04049		5.4614	-0.86233		75.356	5.20857
5.77841	-1.13189		-24.1127	-1.04082		5.62727	-0.86587		75.3226	5.21021
5.9447	-1.13914		-23.9469	-1.04112		5.7937	-0.8697		75.2878	5.21157
6.11071	-1.14623		-23.781	-1.04128		5.96029	-0.87449		75.2574	5.21258
6.27716	-1.15449		-23.6139	-1.04156		6.12641	-0.87795		75.2234	5.21356
6.44338	-1.1613		-23.4474	-1.04198		6.29241	-0.88138		75.191	5.21441
6.60979	-1.16929		-23.281	-1.04229		6.45888	-0.88494		75.1593	5.21544
6.77643	-1.17657		-23.1141	-1.04254		6.62508	-0.88846		75.1251	5.21671
6.94216	-1.18395		-22.9474	-1.04288		6.791	-0.89202		75.0914	5.21794
7.10875	-1.19026		-22.7815	-1.04296		6.95749	-0.89543		75.059	5.21896
7.27514	-1.19716		-22.6146	-1.04312		7.12375	-0.89891		75.0245	5.21979
7.44125	-1.20371		-22.4484	-1.04336		7.28974	-0.90213		74.9924	5.22048
7.60753	-1.20856		-22.2817	-1.04365		7.45634	-0.90536		74.9587	5.22117
7.77403	-1.21493		-22.115	-1.04394		7.62258	-0.90853		74.9267	5.22173
7.9404	-1.21982		-21.9487	-1.04424		7.78892	-0.91158		74.8931	5.22219
8.10664	-1.22462		-21.7818	-1.04452		7.95548	-0.9146		74.8598	5.22365
8.27323	-1.22913		-21.6151	-1.04472		8.12166	-0.91754		74.8269	5.228
8.43935	-1.23311		-21.4492	-1.04482		8.28826	-0.92035		74.7955	5.23184
8.60578	-1.23627		-21.2827	-1.04514		8.45442	-0.92308		74.7612	5.23569
8.77243	-1.23929		-21.1158	-1.04546		8.62098	-0.9257		74.7273	5.23896
8.93854	-1.24236		-20.9496	-1.04581		8.78712	-0.92824		74.6945	5.2401
9.10498	-1.24579		-20.7826	-1.04613		8.95375	-0.93067		74.6617	5.24091
9.27182	-1.2484		-20.6161	-1.04635		9.12057	-0.9328		74.6287	5.24169
9.43786	-1.25117		-20.4495	-1.04665		9.2874	-0.9349		74.5953	5.2424
9.60468	-1.25371		-20.283	-1.04705		9.45343	-0.93699		74.5619	5.24264
9.77095	-1.25633		-20.1163	-1.04742		9.61974	-0.93885		74.5284	5.24202
9.93815	-1.25883		-19.95	-1.04773		9.78678	-0.94067		74.4954	5.24179
10.1045	-1.26128		-19.7835	-1.04815		9.95316	-0.94227		74.4626	5.24188
10.2716	-1.26353		-19.6168	-1.0485		10.1195	-0.94381		74.4305	5.24288
10.4379	-1.2657		-19.4496	-1.049		10.2862	-0.94522		74.3952	5.24452
10.604	-1.26779		-19.2835	-1.0494		10.4531	-0.94662		74.3637	5.24584
10.771	-1.2698		-19.1169	-1.04973		10.6191	-0.9478		74.3303	5.24711
10.9379	-1.27167		-18.9509	-1.0501		10.7858	-0.94883		74.298	5.2481
11.1043	-1.2734		-18.7835	-1.05048		10.9526	-0.94984		74.2656	5.24916
11.271	-1.27506		-18.6168	-1.05104		11.1195	-0.95071		74.2323	5.2502
11.4384	-1.27663		-18.4503	-1.05152		11.286	-0.95146		74.1984	5.25133
11.6055	-1.27799		-18.284	-1.05193		11.4525	-0.9521		74.1657	5.25251
11.7719	-1.27918		-18.1175	-1.05234		11.6192	-0.9527		74.1322	5.2536
11.9387	-1.28035		-17.9505	-1.05295		11.7857	-0.95331		74.1004	5.25436
12.1053	-1.28143		-17.7841	-1.05358		11.9518	-0.95374		74.0678	5.25527
12.272	-1.28227		-17.6172	-1.0541		12.1186	-0.95412		74.0329	5.25633
12.439	-1.28305		-17.451	-1.05465		12.285	-0.9545		73.9991	5.25776
12.6059	-1.28379		-17.2841	-1.05524		12.4514	-0.95476		73.9655	5.26003
12.7727	-1.28439		-17.1176	-1.05587		12.6177	-0.95496		73.9338	5.26244
12.9396	-1.28492		-16.9507	-1.05647		12.7845	-0.95509		73.9005	5.2647
13.1062	-1.28546		-16.7843	-1.05706		12.9507	-0.95511		73.868	5.26689
13.2733	-1.2859		-16.6178	-1.05762		13.1173	-0.95522		73.8347	5.26957
13.4395	-1.2862		-16.451	-1.05827		13.2835	-0.95526		73.8022	5.27
13.6067	-1.28655		-16.2845	-1.05893		13.4507	-0.95535		73.7692	5.26963
13.7732	-1.28683		-16.1178	-1.05954		13.617	-0.95547		73.7356	5.26942
13.9399	-1.287		-15.9513	-1.06012		13.7833	-0.95558		73.704	5.26938
14.1067	-1.28719		-15.7847	-1.0608		13.9502	-0.9556		73.6708	5.27166
14.2738	-1.28747		-15.6177	-1.06136		14.1171	-0.95565		73.6362	5.27541
14.4408	-1.28764		-15.4513	-1.06201		14.2831	-0.95575		73.6038	5.27762
14.6072	-1.28776		-15.285	-1.0626		14.4502	-0.95586		73.5701	5.27936
14.774	-1.28805		-15.1182	-1.06325		14.6166	-0.95593		73.5356	5.28051
14.9406	-1.28821		-14.9513	-1.064		14.7832	-0.95602		73.5039	5.28256
15.1076	-1.28832		-14.7848	-1.06474		14.9506	-0.95618		73.4715	5.28528
15.2745	-1.28837		-14.618	-1.06548		15.1167	-0.95633		73.4382	5.28901
15.4412	-1.2886		-14.4519	-1.06614		15.2837	-0.95658		73.4057	5.29213
15.6078	-1.28871		-14.2851	-1.06691		15.4502	-0.9568		73.3733	5.2942
15.7745	-1.28884		-14.1182	-1.06775		15.6168	-0.95706		73.3402	5.29608
15.9418	-1.28895		-13.9515	-1.06855		15.7838	-0.95735		73.306	5.29787
16.1077	-1.28904		-13.7846	-1.06944		15.9501	-0.95752		73.2733	5.29961
16.2746	-1.28928		-13.6182	-1.0702		16.1171	-0.95781		73.2387	5.3014
16.4417	-1.28946		-13.4514	-1.07104		16.284	-0.95808		73.2058	5.30304
16.6084	-1.2895		-13.2851	-1.07178		16.4503	-0.95829		73.1726	5.30525
16.7749	-1.28965		-13.1182	-1.0727		16.6172	-0.95842		73.1406	5.3083
16.9418	-1.28973		-12.9514	-1.07365		16.7836	-0.95872		73.1085	5.31137
17.1088	-1.28988		-12.785	-1.07451		16.9505	-0.95908		73.0767	5.31422
17.276	-1.29007		-12.6185	-1.07538		17.1172	-0.95938		73.0428	5.31734
17.4424	-1.29015		-12.4515	-1.07625		17.2835	-0.95958		73.0079	5.32064
17.609	-1.2903		-12.2845	-1.0772		17.4505	-0.95993		72.9746	5.32396
17.7758	-1.29042		-12.1184	-1.07812		17.617	-0.96017		72.9425	5.32644
17.9426	-1.29056		-11.9517	-1.07904		17.7836	-0.96034		72.9103	5.32819
18.1095	-1.29065		-11.7851	-1.07991		17.9501	-0.96057		72.8779	5.32974
18.2766	-1.29082		-11.6182	-1.08095		18.1164	-0.96082		72.8437	5.33148
18.4434	-1.29095		-11.4519	-1.08194		18.2827	-0.96111		72.8108	5.33385
18.6096	-1.29116		-11.2851	-1.08296		18.4494	-0.96138		72.7775	5.33711
18.7768	-1.29136		-11.1188	-1.08399		18.6159	-0.9616		72.7449	5.3404
18.9434	-1.29139		-10.9522	-1.08491		18.7823	-0.96187		72.7109	5.34371
19.1099	-1.29146		-10.7861	-1.08587		18.9486	-0.96211		72.678	5.34768
19.2766	-1.29159		-10.6194	-1.08693		19.1153	-0.96234		72.6453	5.35099
19.4433	-1.29165		-10.4526	-1.08813		19.2819	-0.96259		72.6136	5.35183
19.6103	-1.29176		-10.2862	-1.08927		19.4484	-0.96288		72.5812	5.3526
19.7771	-1.29187		-10.1192	-1.0903		19.6144	-0.96314		72.5476	5.35361
19.9438	-1.29193		-9.95292	-1.09145		19.7814	-0.96349		72.5144	5.35522
20.1104	-1.29205		-9.78685	-1.0927		19.9475	-0.96388		72.4809	5.35748
20.2773	-1.29212		-9.62045	-1.09387		20.1138	-0.96431		72.4488	5.35978
20.4441	-1.29224		-9.45343	-1.09514		20.2807	-0.96466		72.4141	5.36177
20.6104	-1.29235		-9.28679	-1.09649		20.4471	-0.96502		72.3818	5.36322
20.7775	-1.29251		-9.11994	-1.09788		20.6133	-0.96539		72.3482	5.36482
20.9444	-1.29252		-8.95294	-1.09924		20.7803	-0.96559		72.3147	5.36671
21.1112	-1.29259		-8.7872	-1.10064		20.9465	-0.96591		72.2825	5.36916
21.2774	-1.29269		-8.62071	-1.10185		21.1131	-0.96622		72.2503	5.37183
21.4441	-1.29282		-8.45434	-1.10315		21.2795	-0.96657		72.2176	5.37564
21.6106	-1.29297		-8.28755	-1.10458		21.446	-0.96687		72.1842	5.38002
21.7779	-1.29305		-8.12061	-1.10607		21.6125	-0.96714		72.1503	5.38427
21.9444	-1.29323		-7.95392	-1.10761		21.7788	-0.96763		72.1186	5.38722
22.1111	-1.29328		-7.78756	-1.10911		21.9451	-0.96797		72.0851	5.3892
22.2778	-1.29333		-7.62123	-1.11052		22.1118	-0.96837		72.0524	5.39117
22.4446	-1.29346		-7.45438	-1.11207		22.278	-0.96872		72.02	5.39305
22.6114	-1.29362		-7.28788	-1.11365		22.4449	-0.96902		71.986	5.39511
22.7781	-1.29375		-7.12121	-1.11535		22.611	-0.96939		71.9549	5.39691
22.9444	-1.29381		-6.95463	-1.11694		22.7776	-0.96982		71.9215	5.39904
23.1111	-1.29393		-6.78761	-1.11864		22.9444	-0.97021		71.8867	5.4017
23.2782	-1.2941		-6.62133	-1.12041		23.1103	-0.97066		71.8538	5.40545
23.4445	-1.29417		-6.4543	-1.12218		23.2769	-0.97101		71.8202	5.40932
23.6111	-1.29432		-6.2882	-1.12398		23.443	-0.97135		71.7872	5.41255
23.7777	-1.29451		-6.12177	-1.12586		23.6096	-0.97176		71.7546	5.41467
23.9444	-1.2946		-5.955	-1.12786		23.7761	-0.97213		71.7217	5.41649
24.1118	-1.29481		-5.78876	-1.12983		23.9428	-0.97255		71.6886	5.41849
24.2783	-1.29497		-5.62186	-1.13189		24.1091	-0.97294		71.6573	5.42111
24.4448	-1.2952		-5.45505	-1.134		24.2756	-0.97324		71.6248	5.42409
24.6119	-1.29544		-5.28866	-1.13624		24.4421	-0.97374		71.5916	5.42724
24.7782	-1.29557		-5.12167	-1.13839		24.6092	-0.97413		71.5582	5.43021
24.945	-1.29576		-4.95529	-1.14099		24.7757	-0.97457		71.5246	5.43324
25.1118	-1.29585		-4.7889	-1.14357		24.9417	-0.97486		71.4918	5.43602
25.2784	-1.296		-4.62201	-1.14608		25.1087	-0.97527		71.4591	5.43847
25.4453	-1.29623		-4.45536	-1.14844		25.275	-0.97564		71.4249	5.44119
25.6121	-1.29643		-4.28892	-1.15086		25.4418	-0.97602		71.392	5.44392
25.7789	-1.29668		-4.12258	-1.15338		25.6083	-0.97641		71.3601	5.44712
25.946	-1.29686		-3.95607	-1.15615		25.775	-0.97677		71.3273	5.45099
26.1129	-1.29719		-3.78948	-1.15942		25.9414	-0.97706		71.2949	5.45483
26.2796	-1.29748		-3.62252	-1.16237		26.1079	-0.97754		71.2612	5.45824
26.446	-1.29763		-3.45622	-1.16523		26.2745	-0.97797		71.227	5.4616
26.6128	-1.29787		-3.28974	-1.16829		26.4409	-0.97824		71.1949	5.46387
26.7798	-1.29818		-3.12291	-1.17199		26.6071	-0.97864		71.1614	5.46538
26.9465	-1.29834		-2.95594	-1.17522		26.7742	-0.97905		71.1294	5.46647
27.1131	-1.29859		-2.78982	-1.17844		26.941	-0.97935		71.0968	5.46774
27.28	-1.29879		-2.62309	-1.18179		27.1072	-0.97968		71.0629	5.47007
27.4463	-1.29892		-2.45722	-1.18532		27.2739	-0.98003		71.0314	5.47283
27.6131	-1.29914		-2.29076	-1.18983		27.4405	-0.98033		70.9976	5.47645
27.7799	-1.29932		-2.12417	-1.19486		27.6068	-0.98061		70.964	5.47964
27.9469	-1.29956		-1.95757	-1.19939		27.7735	-0.98087		70.9314	5.48259
28.1136	-1.29978		-1.79111	-1.20476		27.9404	-0.98116		70.8988	5.48544
28.28	-1.29996		-1.62452	-1.21029		28.1069	-0.98141		70.866	5.48871
28.447	-1.30016		-1.45826	-1.21531		28.2734	-0.98173		70.8324	5.49096
28.6134	-1.30031		-1.29194	-1.21983		28.4396	-0.98201		70.8009	5.49253
28.7808	-1.30056		-1.12573	-1.22549		28.606	-0.98224		70.7684	5.49437
28.9474	-1.30072		-0.95918	-1.23205		28.7721	-0.98256		70.734	5.49639
29.1139	-1.30099		-0.79233	-1.23772		28.9391	-0.98277		70.7014	5.49838
29.2809	-1.30126		-0.62601	-1.24351		29.1059	-0.98305		70.6672	5.50078
29.4473	-1.30137		-0.45951	-1.24898		29.2737	-0.98327		70.6343	5.50268
29.6143	-1.30165		-0.29352	-1.25513		29.4399	-0.98348		70.6022	5.50411
29.7817	-1.30195		-0.12723	-1.26103		29.6061	-0.98369		70.5687	5.50522
29.948	-1.30219		0.03923	-1.26839		29.7726	-0.98399		70.5361	5.50634
30.1146	-1.30243		0.20568	-1.27408		29.9395	-0.98421		70.5027	5.50809
30.2821	-1.30272		0.37179	-1.28157		30.1058	-0.98452		70.471	5.51105
30.4489	-1.30291		0.53829	-1.28742		30.2721	-0.98486		70.4384	5.51416
30.6155	-1.30306		0.70491	-1.29468		30.4387	-0.98527		70.4048	5.51683
30.782	-1.30326		0.87139	-1.30128		30.6056	-0.98564		70.3713	5.51941
30.9486	-1.30347		1.03769	-1.30701		30.7721	-0.9859		70.3373	5.5211
31.1154	-1.30375		1.20427	-1.31341		30.9392	-0.9863		70.3065	5.52146
31.2824	-1.3039		1.37088	-1.32007		31.1054	-0.98664		70.2727	5.52216
31.449	-1.30405		1.53707	-1.32543		31.2717	-0.98696		70.2404	5.52279
31.616	-1.30429		1.70321	-1.33119		31.4386	-0.98736		70.207	5.5236
31.7825	-1.30447		1.86989	-1.33783		31.6051	-0.98783		70.1733	5.52459
31.9494	-1.30465		2.03601	-1.34464		31.7715	-0.98815		70.1411	5.52558
32.116	-1.30482		2.20249	-1.3503		31.9382	-0.98839		70.108	5.52661
32.2832	-1.30518		2.36821	-1.3567		32.1048	-0.9888		70.074	5.52796
32.4496	-1.30531		2.53473	-1.36324		32.2713	-0.98914		70.0412	5.52918
32.6165	-1.3056		2.70123	-1.36979		32.4379	-0.98959		70.0067	5.53005
32.7835	-1.30585		2.86779	-1.37575		32.6045	-0.99001		69.9755	5.5299
32.9501	-1.30593		3.03436	-1.38211		32.7712	-0.9903		69.9437	5.52931
33.1166	-1.30611		3.20095	-1.3878		32.9374	-0.99079		69.9109	5.52732
33.2834	-1.30638		3.36683	-1.39221		33.1038	-0.99124		69.8778	5.5259
33.4501	-1.30662		3.53322	-1.39762		33.2702	-0.99176		69.844	5.52487
33.6166	-1.30685		3.69929	-1.40305		33.4371	-0.99232		69.811	5.52403
33.7837	-1.30705		3.86619	-1.40881		33.6039	-0.99285		69.7767	5.52357
33.9505	-1.30721		4.03296	-1.41373		33.7703	-0.99338		69.7435	5.52332
34.1172	-1.30737		4.1992	-1.41784		33.9368	-0.99401		69.7123	5.52297
34.2841	-1.30761		4.36548	-1.42144		34.1037	-0.99457		69.6787	5.52256
34.4508	-1.30793		4.53195	-1.42532		34.27	-0.99521		69.6462	5.52215
34.6176	-1.30814		4.69862	-1.42919		34.4368	-0.99578		69.612	5.52158
34.7845	-1.30841		4.86521	-1.43227		34.6039	-0.99649		69.5795	5.52082
34.9513	-1.30868		5.03128	-1.43522		34.77	-0.99709		69.546	5.5199
35.1182	-1.30893		5.19804	-1.43811		34.9366	-0.99774		69.5127	5.51938
35.2851	-1.30921		5.36457	-1.44135		35.1034	-0.99835		69.4822	5.51918
35.4515	-1.30939		5.53102	-1.44435		35.2699	-0.99899		69.4475	5.51782
35.618	-1.30966		5.69769	-1.44721		35.4367	-0.99954		69.4138	5.51563
35.7844	-1.3099		5.86401	-1.44995		35.6029	-1.0002		69.3811	5.51347
35.9508	-1.31005		6.03042	-1.45271		35.7695	-1.00076		69.3454	5.51091
36.1179	-1.31033		6.19747	-1.45544		35.9364	-1.00128		69.314	5.50889
36.2852	-1.31056		6.36441	-1.45805		36.1029	-1.0018		69.2802	5.50779
36.453	-1.31093		6.53054	-1.46051		36.2699	-1.00231		69.2488	5.50697
36.6198	-1.31118		6.69754	-1.46296		36.4366	-1.00293		69.2153	5.50611
36.7859	-1.31142		6.86432	-1.4652		36.6025	-1.00347		69.1822	5.50514
36.9521	-1.31169		7.03053	-1.46739		36.769	-1.00411		69.1495	5.50415
37.1188	-1.31197		7.1975	-1.46936		36.9357	-1.00463		69.1158	5.50303
37.2856	-1.31216		7.36444	-1.47133		37.1026	-1.00513		69.0823	5.50198
37.452	-1.31232		7.53146	-1.47311		37.2692	-1.00559		69.0499	5.50106
37.6186	-1.31251		7.69777	-1.47467		37.4354	-1.00612		69.0156	5.49996
37.7863	-1.31271		7.86451	-1.47609		37.6017	-1.00667		68.9822	5.49875
37.9531	-1.31289		8.03116	-1.47748		37.7683	-1.00737		68.9497	5.49716
38.1198	-1.31321		8.19787	-1.47885		37.9354	-1.00794		68.9164	5.49388
38.2866	-1.31342		8.36452	-1.47995		38.1019	-1.00845		68.8839	5.49244
38.4531	-1.31367		8.53139	-1.48115		38.2685	-1.00904		68.8508	5.49163
38.6197	-1.31392		8.69807	-1.48204		38.4344	-1.00957		68.8171	5.49127
38.7863	-1.31412		8.8648	-1.48281		38.6011	-1.01016		68.7841	5.49171
38.9534	-1.31432		9.03157	-1.48369		38.7679	-1.01076		68.7503	5.49165
39.1202	-1.31458		9.1981	-1.48436		38.9345	-1.01134		68.7172	5.49083
39.2872	-1.31476		9.36509	-1.48506		39.1007	-1.01191		68.6847	5.48963
39.4541	-1.3149		9.53226	-1.4857		39.2673	-1.01254		68.6509	5.48801
39.6209	-1.31515		9.6986	-1.48631		39.434	-1.01323		68.6188	5.48661
39.7876	-1.31534		9.8655	-1.4868		39.6005	-1.01384		68.5842	5.48513
39.9546	-1.31559		10.032	-1.48727		39.7671	-1.01447		68.5516	5.48387
40.1215	-1.31582		10.1989	-1.48768		39.9343	-1.01507		68.5189	5.48293
40.2883	-1.31611		10.3658	-1.48823		40.1005	-1.01567		68.4851	5.48198
40.4551	-1.31631		10.5323	-1.48872		40.2668	-1.01631		68.4518	5.48097
40.6219	-1.31651		10.699	-1.48901		40.4337	-1.01696		68.4192	5.47997
40.7888	-1.31675		10.8654	-1.48945		40.6005	-1.01763		68.3852	5.47873
40.9558	-1.317		11.0328	-1.48994		40.7672	-1.0183		68.351	5.47755
41.1225	-1.3173		11.1991	-1.49034		40.9336	-1.01896		68.3187	5.47642
41.2896	-1.31762		11.3656	-1.49074		41.1004	-1.01971		68.2852	5.47526
41.4562	-1.3178		11.5328	-1.49114		41.2669	-1.02049		68.2539	5.47418
41.6231	-1.31806		11.6993	-1.49144		41.4331	-1.02123		68.2203	5.47327
41.79	-1.31831		11.8661	-1.49194		41.5999	-1.02191		68.1864	5.47223
41.9568	-1.31864		12.0332	-1.49229		41.7663	-1.02264		68.1531	5.47109
42.1245	-1.31893		12.1998	-1.49263		41.9333	-1.02325		68.1195	5.46907
42.2909	-1.31918		12.3667	-1.49304		42.1002	-1.02378		68.0864	5.46676
42.4577	-1.31941		12.5333	-1.4933		42.2665	-1.0244		68.0528	5.46465
42.6243	-1.31956		12.6999	-1.49367		42.433	-1.02511		68.02	5.4627
42.791	-1.31974		12.8669	-1.49407		42.5999	-1.02565		67.987	5.46084
42.9576	-1.3199		13.0333	-1.49439		42.7662	-1.02629		67.954	5.4588
43.1245	-1.32023		13.2	-1.49473		42.9328	-1.02689		67.9202	5.45641
43.2915	-1.32036		13.3667	-1.49502		43.0998	-1.02743		67.8866	5.45514
43.4582	-1.32054		13.5338	-1.49542		43.2661	-1.02799		67.8538	5.45405
43.6247	-1.32081		13.7004	-1.49584		43.4329	-1.02847		67.8201	5.45307
43.7919	-1.32108		13.8674	-1.49618		43.5992	-1.02899		67.7878	5.45224
43.9586	-1.32134		14.0338	-1.49644		43.766	-1.02955		67.7535	5.45042
44.1255	-1.32159		14.2005	-1.49676		43.9323	-1.03017		67.7212	5.44867
44.2918	-1.32183		14.3674	-1.49719		44.099	-1.03078		67.6883	5.44736
44.4588	-1.32194		14.5341	-1.49758		44.2658	-1.03126		67.6555	5.44575
44.6252	-1.32211		14.7005	-1.4979		44.4327	-1.03175		67.6227	5.44371
44.792	-1.32221		14.8677	-1.49822		44.5992	-1.03224		67.5878	5.44108
44.9588	-1.32236		15.0347	-1.49854		44.7657	-1.03273		67.5538	5.43894
45.1254	-1.32255		15.2007	-1.49883		44.9319	-1.03326		67.521	5.43699
45.2916	-1.32265		15.3676	-1.49916		45.0987	-1.03386		67.4877	5.43515
45.4586	-1.32283		15.5351	-1.49955		45.2657	-1.03438		67.4543	5.43327
45.6253	-1.3229		15.7016	-1.4999		45.432	-1.03492		67.423	5.43161
45.7919	-1.32304		15.8686	-1.50025		45.5985	-1.03536		67.388	5.42971
45.9589	-1.32315		16.0348	-1.50044		45.7657	-1.03589		67.3553	5.42812
46.1249	-1.32326		16.202	-1.5009		45.9318	-1.0365		67.3214	5.42651
46.2916	-1.32344		16.3687	-1.50125		46.0982	-1.03702		67.2881	5.42487
46.4585	-1.32364		16.5353	-1.50158		46.2649	-1.03757		67.2548	5.42315
46.6253	-1.32378		16.7019	-1.50198		46.4318	-1.03822		67.2212	5.421
46.7917	-1.32402		16.8687	-1.50221		46.5981	-1.03886		67.1892	5.41974
46.9587	-1.32422		17.0353	-1.50248		46.765	-1.03952		67.1562	5.41778
47.1252	-1.32436		17.2026	-1.50278		46.9316	-1.04013		67.123	5.41595
47.2918	-1.32453		17.3689	-1.50305		47.0981	-1.04071		67.0886	5.41425
47.4583	-1.32465		17.5359	-1.50337		47.2647	-1.04131		67.0547	5.41316
47.6248	-1.32495		17.7027	-1.50369		47.4318	-1.04195		67.0217	5.41219
47.7914	-1.32514		17.8693	-1.50391		47.5979	-1.04263		66.9885	5.41131
47.9577	-1.32528		18.036	-1.50414		47.7644	-1.0433		66.9555	5.41046
48.1248	-1.32549		18.2026	-1.50439		47.931	-1.04387		66.9231	5.40962
48.2914	-1.32577		18.3694	-1.50475		48.0977	-1.04454		66.8885	5.40869
48.4579	-1.326		18.5364	-1.50513		48.2643	-1.04516		66.8571	5.40786
48.625	-1.32627		18.7029	-1.50541		48.431	-1.04583		66.8232	5.40699
48.7913	-1.32648		18.8695	-1.50567		48.5974	-1.0465		66.7901	5.40618
48.9584	-1.3268		19.0366	-1.50599		48.7639	-1.04708		66.7564	5.40535
49.125	-1.32713		19.2031	-1.50633		48.9308	-1.04778		66.7232	5.40449
49.2919	-1.32744		19.3696	-1.50664		49.0977	-1.04847		66.6899	5.40336
49.4584	-1.32775		19.5367	-1.50696		49.2643	-1.04906		66.6558	5.40137
49.6251	-1.32801		19.7032	-1.50724		49.4311	-1.04972		66.6241	5.40044
49.7915	-1.32826		19.8704	-1.50766		49.5978	-1.05041		66.5916	5.39935
49.9581	-1.32857		20.0368	-1.50805		49.7639	-1.05113		66.5567	5.39902
50.1252	-1.32878		20.2037	-1.50829		49.9306	-1.05185		66.5232	5.39897
50.2915	-1.32903		20.3705	-1.50856		50.0966	-1.05255		66.4899	5.39893
50.4584	-1.32935		20.5367	-1.5089		50.2634	-1.05327		66.4574	5.39877
50.625	-1.3296		20.7035	-1.50927		50.4303	-1.05391		66.4236	5.39854
50.7915	-1.32986		20.8707	-1.50963		50.5965	-1.05449		66.3914	5.39828
50.9585	-1.33017		21.0375	-1.51001		50.763	-1.05505		66.3578	5.39766
51.1253	-1.33055		21.2038	-1.51028		50.9297	-1.05563		66.3242	5.39509
51.292	-1.33082		21.3707	-1.51062		51.0964	-1.05617		66.2905	5.39238
51.4591	-1.33121		21.5373	-1.51086		51.263	-1.05658		66.2583	5.39131
51.6255	-1.33157		21.7037	-1.5112		51.4297	-1.05708		66.2244	5.38902
51.7925	-1.33197		21.8701	-1.5115		51.5961	-1.05753		66.1911	5.3879
51.9592	-1.33243		22.0372	-1.51184		51.7624	-1.05789		66.1573	5.38833
52.1255	-1.33271		22.2038	-1.51223		51.9293	-1.05824		66.1242	5.38823
52.2928	-1.33309		22.3708	-1.51249		52.0959	-1.05853		66.0912	5.38803
52.4592	-1.33341		22.5375	-1.51279		52.2622	-1.05888		66.0576	5.38762
52.626	-1.33377		22.7043	-1.51309		52.429	-1.0592		66.0247	5.38734
52.7929	-1.33405		22.871	-1.51338		52.5952	-1.05959		65.991	5.3872
52.9596	-1.33427		23.0374	-1.51372		52.7617	-1.05993		65.9588	5.38707
53.1262	-1.33462		23.2042	-1.51416		52.9284	-1.06035		65.925	5.38676
53.2929	-1.33498		23.3713	-1.51446		53.0952	-1.06068		65.8923	5.38617
53.4597	-1.33539		23.5376	-1.51486		53.2614	-1.06098		65.8595	5.38516
53.6262	-1.3357		23.7042	-1.5151		53.4284	-1.0614		65.8261	5.384
53.793	-1.33607		23.8711	-1.51546		53.595	-1.06172		65.7917	5.38232
53.9599	-1.33637		24.0382	-1.5159		53.7613	-1.06219		65.7567	5.38096
54.1266	-1.33671		24.2044	-1.51623		53.9283	-1.06264		65.7239	5.38034
54.2937	-1.33709		24.3712	-1.51659		54.0949	-1.06306		65.6896	5.37985
54.4604	-1.33747		24.5382	-1.51703		54.2616	-1.06345		65.6589	5.37943
54.6271	-1.3378		24.7051	-1.51749		54.4279	-1.06384		65.6258	5.37797
54.7938	-1.33811		24.8715	-1.51782		54.5945	-1.06432		65.592	5.37674
54.9601	-1.3385		25.0383	-1.51824		54.761	-1.06476		65.5593	5.37517
55.127	-1.33881		25.2048	-1.5187		54.9278	-1.06527		65.5256	5.37366
55.2939	-1.33912		25.3722	-1.519		55.0944	-1.06579		65.4925	5.37233
55.4607	-1.33939		25.5387	-1.51942		55.2608	-1.06629		65.4593	5.37122
55.6276	-1.33962		25.7056	-1.51984		55.4276	-1.06677		65.4262	5.3704
55.7943	-1.33997		25.872	-1.52025		55.5941	-1.06727		65.3927	5.36964
55.9607	-1.34027		26.0392	-1.52069		55.7606	-1.06784		65.3592	5.36822
56.1274	-1.34065		26.2056	-1.52111		55.927	-1.06835		65.3258	5.36701
56.2946	-1.34094		26.3723	-1.52155		56.0939	-1.06907		65.2918	5.36447
56.4609	-1.34135		26.5393	-1.52189		56.2606	-1.06981		65.258	5.36296
56.6277	-1.34162		26.7061	-1.52235		56.4269	-1.07078		65.2249	5.36242
56.7948	-1.34199		26.8728	-1.52282		56.5937	-1.07186		65.1928	5.36332
56.9612	-1.34239		27.0395	-1.52327		56.7601	-1.07297		65.1604	5.36242
57.1276	-1.3428		27.2065	-1.5236		56.9269	-1.07392		65.1265	5.3606
57.2945	-1.34313		27.373	-1.5241		57.0935	-1.07503		65.0911	5.35879
57.4611	-1.34345		27.5395	-1.52451		57.2595	-1.0762		65.0579	5.35679
57.6282	-1.34376		27.706	-1.5249		57.4264	-1.07729		65.0255	5.35482
57.7948	-1.34417		27.8731	-1.52542		57.5932	-1.07838		64.9917	5.35269
57.9615	-1.34457		28.0402	-1.52598		57.7599	-1.07956		64.9593	5.35066
58.1283	-1.34509		28.2073	-1.52651		57.9263	-1.08082		64.9263	5.3491
58.2951	-1.34545		28.3742	-1.52698		58.093	-1.08198		64.8944	5.34697
58.4616	-1.34579		28.5405	-1.52742		58.2599	-1.08312		64.8603	5.34584
58.6289	-1.34618		28.7074	-1.5279		58.4264	-1.08427		64.8276	5.34407
58.7953	-1.34668		28.8742	-1.52832		58.5922	-1.08538		64.7948	5.34374
58.9622	-1.3471		29.0408	-1.52878		58.7593	-1.0866		64.7599	5.34285
59.1286	-1.34753		29.2073	-1.52913		58.9256	-1.08776		64.7261	5.34214
59.2957	-1.34793		29.3739	-1.52953		59.0925	-1.08886		64.6925	5.34057
59.4625	-1.34838		29.5413	-1.53002		59.2587	-1.08995		64.6592	5.33905
59.629	-1.34883		29.7074	-1.53048		59.425	-1.09109		64.6265	5.33791
59.7957	-1.34929		29.8746	-1.53095		59.5921	-1.09221		64.5934	5.33667
59.9629	-1.34978		30.0413	-1.53149		59.7586	-1.09327		64.5603	5.33616
60.1301	-1.35026		30.2084	-1.53196		59.9252	-1.09441		64.527	5.33586
60.2966	-1.35065		30.3748	-1.53238		60.092	-1.09555		64.4938	5.33558
60.4634	-1.35112		30.5418	-1.53281		60.2583	-1.09666		64.459	5.33445
60.6302	-1.35154		30.7084	-1.53328		60.4249	-1.09774		64.427	5.33391
60.7966	-1.35189		30.8752	-1.53367		60.5914	-1.09875		64.3934	5.33198
60.9638	-1.35233		31.0417	-1.53407		60.7581	-1.09982		64.3605	5.33157
61.1305	-1.35269		31.2087	-1.53454		60.9245	-1.10094		64.3273	5.32928
61.2971	-1.35312		31.3755	-1.53498		61.0908	-1.10207		64.2955	5.32852
61.4638	-1.35357		31.5422	-1.5354		61.2577	-1.10317		64.2603	5.32759
61.6311	-1.35408		31.7092	-1.53584		61.4241	-1.10421		64.2272	5.32808
61.7978	-1.35445		31.8758	-1.53632		61.5904	-1.10518		64.1933	5.32864
61.9635	-1.35487		32.0424	-1.53689		61.7566	-1.10627		64.1604	5.32917
62.1307	-1.35535		32.209	-1.53729		61.9235	-1.10731		64.1274	5.32967
62.2975	-1.35563		32.3756	-1.53772		62.09	-1.10843		64.0941	5.32985
62.4644	-1.3561		32.5427	-1.53827		62.2567	-1.10945		64.0614	5.32989
62.6314	-1.35645		32.7094	-1.53882		62.423	-1.11049		64.0278	5.32986
62.7983	-1.35692		32.8765	-1.53931		62.5902	-1.11149		63.9949	5.32959
62.9653	-1.35738		33.043	-1.53985		62.7565	-1.11256		63.9618	5.32852
63.1323	-1.35788		33.2101	-1.54035		62.9228	-1.11365		63.9282	5.32726
63.2986	-1.35836		33.3768	-1.54086		63.0894	-1.11469		63.8935	5.32632
63.4655	-1.35878		33.5439	-1.5414		63.256	-1.11581		63.8618	5.32559
63.6323	-1.3592		33.7101	-1.54179		63.4225	-1.11683		63.8274	5.3245
63.799	-1.35973		33.8767	-1.54232		63.5893	-1.11798		63.7955	5.32376
63.9658	-1.36021		34.0434	-1.54272		63.7558	-1.11903		63.7617	5.32275
64.1328	-1.36075		34.2104	-1.54321		63.9218	-1.12013		63.7289	5.32196
64.2999	-1.3612		34.3775	-1.54372		64.0881	-1.12131		63.6945	5.3213
64.4668	-1.36174		34.5439	-1.54415		64.2548	-1.12251		63.662	5.32077
64.6332	-1.36218		34.7105	-1.5447		64.4218	-1.12378		63.6277	5.31996
64.8	-1.36265		34.8777	-1.54511		64.5884	-1.12495		63.5956	5.3189
64.9668	-1.36303		35.0442	-1.54562		64.7547	-1.12622		63.5622	5.31806
65.1338	-1.3635		35.2105	-1.54605		64.9216	-1.12766		63.5296	5.31713
65.3005	-1.364		35.3774	-1.5465		65.088	-1.12919		63.4961	5.31651
65.4668	-1.36445		35.5446	-1.54707		65.2545	-1.13064		63.4623	5.31597
65.6339	-1.36507		35.7104	-1.54746		65.4209	-1.13212		63.4289	5.31543
65.8007	-1.36549		35.8771	-1.54797		65.5873	-1.13365		63.3945	5.31488
65.9671	-1.36596		36.0437	-1.54843		65.754	-1.13504		63.3618	5.31416
66.1343	-1.36643		36.2105	-1.54899		65.9203	-1.13656		63.3285	5.31312
66.3004	-1.36686		36.3783	-1.54951		66.087	-1.13812		63.2955	5.31218
66.4678	-1.36736		36.5453	-1.54993		66.2535	-1.13961		63.2617	5.31118
66.6341	-1.36785		36.712	-1.55045		66.4201	-1.14127		63.2303	5.31059
66.8008	-1.36836		36.8784	-1.55085		66.5863	-1.14285		63.1966	5.31049
66.9672	-1.3688		37.0446	-1.55135		66.7533	-1.14457		63.1625	5.31154
67.1346	-1.36935		37.2111	-1.55186		66.9196	-1.14631		63.1304	5.31161
67.3011	-1.36979		37.378	-1.55237		67.0861	-1.14789		63.0967	5.31065
67.468	-1.37035		37.5451	-1.55292		67.2524	-1.14958		63.0621	5.30884
67.6346	-1.37087		37.7118	-1.55349		67.4191	-1.15125		63.0284	5.30783
67.8014	-1.37138		37.8784	-1.55401		67.5859	-1.15299		62.9975	5.30767
67.9679	-1.37186		38.0454	-1.55459		67.7524	-1.15481		62.9629	5.30631
68.1345	-1.37235		38.2117	-1.55508		67.9186	-1.15659		62.9309	5.30582
68.3011	-1.37285		38.3785	-1.55564		68.0853	-1.15844		62.8978	5.30595
68.4679	-1.37336		38.5453	-1.55612		68.252	-1.16018		62.8626	5.30612
68.6346	-1.37392		38.7119	-1.55671		68.4184	-1.16197		62.8303	5.3063
68.8013	-1.37439		38.8786	-1.55721		68.5847	-1.16388		62.7958	5.30648
68.9681	-1.37492		39.0456	-1.55768		68.751	-1.1659		62.7627	5.30632
69.1348	-1.37534		39.2119	-1.55823		68.9179	-1.16785		62.729	5.30592
69.3015	-1.37586		39.3787	-1.5588		69.0845	-1.16983		62.6965	5.30555
69.4687	-1.3764		39.5455	-1.55933		69.2512	-1.17175		62.6649	5.30537
69.635	-1.37693		39.7121	-1.55987		69.4174	-1.17372		62.6309	5.30481
69.8017	-1.37748		39.8789	-1.56042		69.5837	-1.17572		62.5984	5.30455
69.9686	-1.37806		40.0456	-1.561		69.751	-1.17776		62.5642	5.30478
70.1351	-1.37867		40.2127	-1.56153		69.9168	-1.17982		62.5289	5.30492
70.302	-1.37921		40.3791	-1.56205		70.0833	-1.18182		62.4968	5.30508
70.4685	-1.37972		40.5463	-1.56256		70.25	-1.18398		62.4648	5.30479
70.6351	-1.3802		40.7126	-1.5631		70.4163	-1.18606		62.4314	5.3043
70.8019	-1.38075		40.8798	-1.56367		70.5832	-1.18809		62.3978	5.30352
70.9684	-1.3813		41.0464	-1.56421		70.7496	-1.19018		62.3647	5.30291
71.1351	-1.38191		41.2135	-1.56481		70.9163	-1.19258		62.3323	5.30252
71.3016	-1.38255		41.3802	-1.56529		71.0828	-1.19494		62.2981	5.30239
71.4683	-1.38318		41.547	-1.56582		71.2494	-1.1977		62.2649	5.3025
71.6352	-1.38378		41.7136	-1.56622		71.4159	-1.20042		62.2311	5.30292
71.8017	-1.38442		41.8804	-1.56684		71.5826	-1.20284		62.1982	5.30319
71.9684	-1.38509		42.0474	-1.56735		71.7489	-1.20567		62.1644	5.30277
72.135	-1.38577		42.2143	-1.56789		71.9153	-1.20857		62.1318	5.30298
72.302	-1.38652		42.3813	-1.56855		72.0821	-1.21153		62.0975	5.30132
72.4685	-1.38729		42.548	-1.56918		72.2483	-1.21577		62.0655	5.2996
72.6354	-1.38794		42.7152	-1.56973		72.4146	-1.22187		62.0326	5.29724
72.802	-1.38861		42.8822	-1.57025		72.5809	-1.22613		61.9993	5.29676
72.9683	-1.38931		43.0485	-1.5708		72.747	-1.23116		61.9654	5.29412
73.1354	-1.39005		43.2152	-1.57132		72.9132	-1.23661		61.9314	5.29346
73.302	-1.39066		43.3822	-1.57202		73.0798	-1.24276		61.8982	5.29359
73.4687	-1.39141		43.5491	-1.57262		73.2464	-1.24963		61.8651	5.29404
73.6355	-1.39215		43.7165	-1.5732		73.4123	-1.25768		61.8322	5.2941
73.8019	-1.39284		43.8832	-1.5738		73.5786	-1.26638		61.7983	5.29368
73.9693	-1.39358		44.0499	-1.57438		73.7448	-1.27588		61.7661	5.29299
74.1355	-1.39436		44.2169	-1.5749		73.9114	-1.28646		61.7322	5.29244
74.3028	-1.39502		44.3841	-1.5755		74.0775	-1.29455		61.6981	5.29221
74.4694	-1.39583		44.5508	-1.57607		74.2437	-1.30394		61.6669	5.29187
74.6362	-1.39652		44.7174	-1.5766		74.4099	-1.31214		61.6337	5.29159
74.8028	-1.39732		44.8843	-1.57712		74.5759	-1.31902		61.601	5.29139
74.9696	-1.39814		45.0509	-1.57764		74.7422	-1.32219		61.5678	5.29084
75.1364	-1.39889		45.2175	-1.57816		74.9088	-1.32474		61.533	5.29057
75.303	-1.3998		45.3846	-1.57866		75.0755	-1.32667		61.4988	5.28979
75.4697	-1.4006		45.551	-1.57918		75.242	-1.32794		61.4656	5.28949
75.6365	-1.40133		45.7175	-1.57967		75.4093	-1.32836		61.4331	5.2889
75.8034	-1.40216		45.8849	-1.58026		75.5762	-1.32368		61.4004	5.28841
75.97	-1.40294		46.0511	-1.58081		75.7437	-1.31613		61.3669	5.28795
76.1369	-1.40388		46.218	-1.5813		75.9109	-1.30708		61.3347	5.28773
76.3033	-1.40484		46.3845	-1.58171		76.0781	-1.2992		61.3014	5.28785
76.4702	-1.40564		46.5512	-1.5822		76.2451	-1.29134		61.2673	5.2878
76.6373	-1.40658		46.718	-1.58268		76.4119	-1.28266		61.233	5.28772
76.8035	-1.40752		46.8844	-1.58318		76.5795	-1.27587		61.2002	5.28754
76.9707	-1.40848		47.051	-1.58365		76.7464	-1.26959		61.1679	5.28697
77.1374	-1.40946		47.218	-1.58414		76.9136	-1.2605		61.1345	5.28636
77.3041	-1.4105		47.3846	-1.58464		77.081	-1.25382		61.1014	5.28547
77.4706	-1.4116		47.5508	-1.58522		77.2484	-1.24748		61.0673	5.28323
77.6378	-1.41262		47.7179	-1.58585		77.4151	-1.24148		61.0343	5.28286
77.8043	-1.41378		47.8842	-1.58639		77.5821	-1.23651		61.0016	5.28374
77.971	-1.41478		48.0516	-1.58704		77.7492	-1.23112		60.9685	5.28585
78.1377	-1.41584		48.2177	-1.58757		77.9161	-1.22528		60.9361	5.28793
78.3044	-1.41696		48.3845	-1.58806		78.0835	-1.22153		60.9018	5.29012
78.4712	-1.41806		48.5513	-1.58859		78.25	-1.21848		60.8674	5.2906
78.6379	-1.41915		48.7176	-1.58923		78.4172	-1.21545		60.8355	5.29015
78.8048	-1.4203		48.8844	-1.58978		78.5836	-1.21316		60.8017	5.28954
78.9711	-1.42154		49.0511	-1.59037		78.7504	-1.21087		60.7696	5.28905
79.1381	-1.42278		49.2178	-1.59094		78.9171	-1.20856		60.7358	5.28897
79.3048	-1.42393		49.3849	-1.59157		79.0839	-1.20631		60.7021	5.28912
79.4714	-1.42518		49.5513	-1.59217		79.2506	-1.20399		60.6697	5.28924
79.6377	-1.42647		49.7182	-1.59275		79.4174	-1.20175		60.6352	5.28919
79.8047	-1.42769		49.8847	-1.59334		79.5845	-1.19964		60.6013	5.2887
79.9715	-1.42901		50.0509	-1.594		79.7512	-1.19752		60.5691	5.2884
80.138	-1.43034		50.218	-1.59466		79.9177	-1.19536		60.5342	5.28815
80.304	-1.43167		50.3846	-1.5953		80.0841	-1.19344		60.5019	5.28817
80.4705	-1.43303		50.5516	-1.59597		80.2511	-1.19166		60.4695	5.28853
80.6376	-1.43445		50.7181	-1.59654		80.4177	-1.18988		60.437	5.28855
80.8039	-1.43591		50.8846	-1.5971		80.5843	-1.18813		60.403	5.28868
80.9711	-1.43748		51.051	-1.59776		80.751	-1.18651		60.3701	5.28886
81.1375	-1.43904		51.2181	-1.59841		80.9175	-1.18505		60.3365	5.28906
81.3042	-1.4407		51.3845	-1.59906		81.0842	-1.18353		60.3032	5.28939
81.4711	-1.44237		51.5514	-1.59974		81.2512	-1.18211		60.2695	5.2892
81.6371	-1.44399		51.7189	-1.60048		81.4179	-1.1807		60.2363	5.28914
81.8036	-1.44578		51.8852	-1.60116		81.5845	-1.1793		60.2034	5.28887
81.9706	-1.44749		52.0521	-1.60191		81.7511	-1.17802		60.1713	5.28833
82.137	-1.44941		52.2191	-1.60261		81.918	-1.17686		60.1378	5.28753
82.3036	-1.45134		52.386	-1.60335		82.0845	-1.17568		60.1028	5.28698
82.4703	-1.45333		52.5522	-1.60406		82.2509	-1.1747		60.0706	5.28708
82.6366	-1.45539		52.7189	-1.60478		82.4175	-1.17376		60.0358	5.28716
82.8034	-1.45757		52.8858	-1.6056		82.5843	-1.1728		60.0034	5.28821
82.97	-1.45984		53.0523	-1.60634		82.7505	-1.17212		59.9711	5.28892
83.1365	-1.46217		53.2192	-1.60703		82.9171	-1.17139		59.9374	5.2888
83.3027	-1.46458		53.3862	-1.60778		83.0835	-1.17065		59.9062	5.28831
83.4693	-1.46702		53.5526	-1.60852		83.2503	-1.16994		59.8706	5.28706
83.6362	-1.46965		53.7197	-1.60931		83.4168	-1.16943		59.8381	5.2864
83.8026	-1.47385		53.8864	-1.61002		83.5839	-1.16901		59.8047	5.28597
83.969	-1.47734		54.0532	-1.61077		83.7504	-1.16856		59.7708	5.28566
84.1357	-1.48062		54.2196	-1.61145		83.9167	-1.16818		59.7386	5.28545
84.3025	-1.48401		54.3863	-1.61221		84.0832	-1.16801		59.7054	5.2852
84.4683	-1.4877		54.553	-1.61297		84.2501	-1.16773		59.6723	5.28487
84.6348	-1.49222		54.7194	-1.6137		84.4169	-1.16746		59.6388	5.28446
84.8018	-1.49646		54.8866	-1.61427		84.5834	-1.16725		59.6046	5.28384
84.9685	-1.50174		55.0534	-1.61498		84.7501	-1.16698		59.5702	5.28384
85.1345	-1.50765		55.2199	-1.61578		84.9167	-1.1668		59.5388	5.28355
85.3011	-1.51445		55.3867	-1.6165		85.0833	-1.16667		59.5054	5.28358
85.4674	-1.52096		55.5532	-1.61722		85.2504	-1.16655		59.4725	5.28363
85.6339	-1.5299		55.7202	-1.61804		85.4168	-1.16654		59.4401	5.28329
85.8	-1.53781		55.8867	-1.61881		85.5838	-1.16666		59.4062	5.28334
85.9667	-1.54884		56.0533	-1.6196		85.7501	-1.1667		59.3719	5.28323
86.1329	-1.5608		56.2202	-1.62033		85.917	-1.16696		59.339	5.28331
86.2992	-1.57258		56.3867	-1.62117		86.0837	-1.16707		59.305	5.28349
86.4662	-1.58372		56.5539	-1.62203		86.2504	-1.16717		59.2728	5.28342
86.632	-1.59175		56.7202	-1.62284		86.4167	-1.16737		59.2387	5.28317
86.7986	-1.60212		56.8871	-1.62371		86.5833	-1.16754		59.2063	5.28275
86.9648	-1.609		57.0537	-1.62451		86.75	-1.16771		59.1735	5.28212
87.1309	-1.61439		57.2202	-1.62529		86.9163	-1.16786		59.1396	5.28144
87.2976	-1.61796		57.387	-1.62605		87.0827	-1.16817		59.1061	5.28144
87.4641	-1.62078		57.5536	-1.62697		87.2498	-1.16843		59.0731	5.28163
87.6304	-1.62297		57.7206	-1.62791		87.4162	-1.16859		59.0392	5.2821
87.7969	-1.62459		57.8871	-1.62874		87.5831	-1.1688		59.0052	5.28236
87.9641	-1.6257		58.0539	-1.62965		87.7498	-1.16904		58.9731	5.2822
88.131	-1.62646		58.2208	-1.63062		87.9162	-1.16934		58.9395	5.28132
88.298	-1.62676		58.3875	-1.63157		88.0826	-1.16961		58.9064	5.28104
88.4654	-1.62617		58.5541	-1.63244		88.2493	-1.17005		58.8733	5.28036
88.6322	-1.62436		58.721	-1.63338		88.4159	-1.17034		58.8417	5.2802
88.7992	-1.61964		58.887	-1.63434		88.5823	-1.17073		58.8074	5.27998
88.9669	-1.613		59.0538	-1.63534		88.7493	-1.1712		58.7754	5.27956
89.1342	-1.60406		59.2204	-1.63629		88.9159	-1.17165		58.7419	5.2793
89.3011	-1.59171		59.3869	-1.63726		89.0827	-1.17208		58.7077	5.27894
89.4686	-1.57952		59.5541	-1.63827		89.2496	-1.17266		58.6746	5.27853
89.6363	-1.56608		59.7206	-1.6393		89.416	-1.17314		58.6406	5.2781
89.8035	-1.55417		59.8874	-1.64022		89.5824	-1.17372		58.6075	5.27767
89.9703	-1.54271		60.0538	-1.64123		89.749	-1.17426		58.5746	5.27743
90.1378	-1.53268		60.2205	-1.6423		89.9156	-1.17476		58.5409	5.27733
90.3052	-1.52385		60.3875	-1.64342		90.0824	-1.17529		58.5082	5.27723
90.4725	-1.51608		60.5538	-1.64451		90.2491	-1.17579		58.4757	5.27711
90.6399	-1.50864		60.7206	-1.64558		90.4158	-1.17614		58.4425	5.27699
90.807	-1.50159		60.8875	-1.64667		90.5825	-1.17647		58.4087	5.27686
90.9741	-1.49431		61.0538	-1.64775		90.7486	-1.17699		58.3763	5.27633
91.1413	-1.48868		61.2209	-1.64882		90.9157	-1.17752		58.3427	5.27597
91.3088	-1.48475		61.3877	-1.65002		91.0821	-1.17801		58.3096	5.27528
91.4756	-1.4799		61.5544	-1.65109		91.2487	-1.17852		58.2756	5.27442
91.6427	-1.47563		61.7211	-1.65225		91.4156	-1.17917		58.2424	5.27367
91.8097	-1.47274		61.8868	-1.65328		91.5824	-1.1798		58.2081	5.27304
91.9765	-1.46955		62.0537	-1.65447		91.7492	-1.18047		58.1767	5.27263
92.1436	-1.46666		62.2205	-1.65569		91.9156	-1.18103		58.1422	5.27249
92.3106	-1.4643		62.3873	-1.65701		92.0825	-1.18164		58.1095	5.27249
92.4777	-1.46175		62.554	-1.6582		92.2487	-1.18243		58.0749	5.27242
92.6445	-1.45906		62.7206	-1.65945		92.4155	-1.1831		58.0426	5.27237
92.8115	-1.45676		62.8874	-1.66076		92.5818	-1.1838		58.0099	5.27218
92.9787	-1.45447		63.054	-1.66208		92.7486	-1.18454		57.9758	5.27201
93.1456	-1.45219		63.221	-1.66337		92.9155	-1.18535		57.9438	5.27189
93.3125	-1.44986		63.3877	-1.66473		93.0818	-1.18596		57.9098	5.27194
93.4789	-1.44756		63.5545	-1.66612		93.2484	-1.1867		57.876	5.27163
93.6463	-1.4452		63.7212	-1.66748		93.415	-1.18735		57.8428	5.27167
93.8131	-1.44295		63.888	-1.6688		93.5815	-1.18797		57.81	5.27123
93.9799	-1.44075		64.0548	-1.67012		93.7485	-1.18866		57.777	5.27088
94.1468	-1.43862		64.2211	-1.67146		93.9152	-1.18929		57.7437	5.27087
94.3138	-1.43652		64.3882	-1.67285		94.0816	-1.18989		57.7095	5.27087
94.4809	-1.43443		64.5547	-1.6743		94.2483	-1.19047		57.6768	5.27078
94.6476	-1.4325		64.7216	-1.67569		94.4146	-1.19115		57.6433	5.27022
94.8145	-1.43057		64.8881	-1.67715		94.5818	-1.19183		57.6101	5.26979
94.9817	-1.42863		65.055	-1.67861		94.7484	-1.1924		57.5781	5.26978
95.1486	-1.42696		65.2218	-1.68002		94.9151	-1.19304		57.5448	5.26948
95.3154	-1.42525		65.388	-1.68147		95.0817	-1.19365		57.5091	5.26914
95.4822	-1.42359		65.555	-1.68304		95.2482	-1.19434		57.4774	5.26894
95.6492	-1.42194		65.7218	-1.68452		95.4151	-1.19497		57.4439	5.26866
95.816	-1.42051		65.8886	-1.68607		95.5815	-1.19565		57.4107	5.26843
95.983	-1.41893		66.0557	-1.68766		95.7484	-1.19624		57.3779	5.26826
96.1499	-1.4176		66.222	-1.68923		95.9148	-1.19689		57.3455	5.26805
96.3166	-1.41628		66.389	-1.69081		96.0815	-1.19744		57.3117	5.26785
96.4831	-1.41492		66.5555	-1.69244		96.2482	-1.19798		57.2776	5.26762
96.6499	-1.41366		66.7224	-1.69411		96.4152	-1.19854		57.2445	5.26733
96.8166	-1.41244		66.8888	-1.69572		96.5818	-1.19898		57.2117	5.26698
96.9833	-1.41136		67.056	-1.69745		96.7482	-1.19937		57.1777	5.26624
97.1498	-1.41022		67.2221	-1.6991		96.9153	-1.19984		57.1455	5.26587
97.3173	-1.40917		67.3887	-1.70082		97.0818	-1.20032		57.1109	5.26544
97.4838	-1.40818		67.5559	-1.70256		97.248	-1.20079		57.0777	5.26581
97.6506	-1.40726		67.7227	-1.7044		97.4144	-1.20128		57.0445	5.26682
97.8177	-1.40631		67.8892	-1.70622		97.5813	-1.20174		57.011	5.26745
97.9841	-1.40543		68.0558	-1.70804		97.7483	-1.2022		56.9782	5.26786
98.1509	-1.40471		68.2226	-1.70987		97.9146	-1.20269		56.9446	5.26769
98.3173	-1.40391		68.3893	-1.71179		98.0813	-1.20311		56.9122	5.26716
98.4839	-1.40331		68.5557	-1.71364		98.2481	-1.20356		56.8783	5.26656
98.6512	-1.40265		68.7228	-1.71568		98.4145	-1.20412		56.8456	5.266
98.8179	-1.4021		68.889	-1.71772		98.5809	-1.2045		56.8122	5.26567
98.9847	-1.40147		69.0562	-1.7199		98.7477	-1.20497		56.7782	5.26517
99.1514	-1.40087		69.2223	-1.72202		98.9141	-1.20542		56.7456	5.26489
99.3178	-1.40033		69.3891	-1.72445		99.0811	-1.20595		56.7125	5.26461
99.485	-1.39986		69.5558	-1.72673		99.2477	-1.20648		56.6779	5.26429
99.6515	-1.39932		69.7225	-1.72917		99.4142	-1.20687		56.6448	5.26381
99.8183	-1.39876		69.8888	-1.73181		99.5808	-1.20743		56.6103	5.26386
99.9849	-1.39827		70.0554	-1.73434		99.7474	-1.20802		56.5781	5.26381
100.152	-1.39783		70.2221	-1.73697		99.9142	-1.20864		56.546	5.26399
100.318	-1.39742		70.3892	-1.73981		100.081	-1.20926		56.5134	5.26414
100.485	-1.39696		70.5554	-1.74343		100.248	-1.20982		56.4801	5.26404
100.652	-1.39658		70.7219	-1.74653		100.414	-1.2104		56.446	5.2634
100.818	-1.39622		70.8887	-1.74984		100.58	-1.21098		56.4125	5.26289
100.985	-1.39588		71.0549	-1.75319		100.747	-1.21169		56.3795	5.26242
101.152	-1.39553		71.2214	-1.75788		100.914	-1.21231		56.3457	5.26199
101.319	-1.3953		71.388	-1.76185		101.08	-1.21283		56.3119	5.26191
101.485	-1.39503		71.5545	-1.76657		101.247	-1.21343		56.28	5.26168
101.652	-1.39483		71.721	-1.77198		101.413	-1.21408		56.2471	5.26153
101.819	-1.39469		71.8873	-1.77776		101.58	-1.21467		56.2134	5.26107
101.986	-1.39444		72.0536	-1.78487		101.746	-1.2153		56.1797	5.2599
102.152	-1.39427		72.22	-1.79234		101.913	-1.21589		56.1474	5.25947
102.318	-1.39409		72.3865	-1.80034		102.079	-1.21653		56.1136	5.25812
102.485	-1.3939		72.5529	-1.80821		102.246	-1.21722		56.08	5.25763
102.652	-1.39366		72.7193	-1.81639		102.413	-1.21782		56.0475	5.25714
102.819	-1.39356		72.8859	-1.82596		102.579	-1.21847		56.0151	5.25526
102.985	-1.39345		73.0525	-1.83343		102.746	-1.219		55.9802	5.25363
103.152	-1.39342		73.2191	-1.84117		102.912	-1.21964		55.9474	5.25351
103.318	-1.39329		73.3856	-1.84807		103.079	-1.22013		55.9137	5.25617
103.486	-1.39319		73.5518	-1.85285		103.245	-1.22061		55.8805	5.25734
103.653	-1.39307		73.7183	-1.85619		103.412	-1.22125		55.8475	5.25863
103.819	-1.39295		73.8848	-1.85895		103.578	-1.22182		55.8139	5.25993
103.986	-1.39284		74.0515	-1.86141		103.745	-1.22244		55.7817	5.26112
104.153	-1.39274		74.2184	-1.86343		103.911	-1.22294		55.7482	5.26219
104.319	-1.3928		74.3853	-1.86506		104.078	-1.2235		55.7159	5.26239
104.486	-1.39271		74.5523	-1.86617		104.244	-1.22409		55.682	5.26082
104.653	-1.39266		74.7192	-1.86676		104.41	-1.22467		55.6472	5.25905
104.82	-1.39254		74.8864	-1.86638		104.577	-1.22528		55.6142	5.2584
104.986	-1.39256		75.0532	-1.86444		104.744	-1.22591		55.5809	5.25774
105.153	-1.39251		75.2205	-1.85933		104.911	-1.22648		55.5471	5.2574
105.32	-1.39252		75.3882	-1.85271		105.077	-1.22702		55.5131	5.25734
105.487	-1.39257		75.555	-1.84228		105.244	-1.22752		55.4793	5.25709
105.653	-1.39265		75.7225	-1.8305		105.41	-1.22805		55.4457	5.25691
105.82	-1.39264		75.89	-1.82007		105.577	-1.22873		55.4152	5.25673
105.987	-1.39256		76.0568	-1.80851		105.744	-1.22922		55.3818	5.25672
106.154	-1.39254		76.2241	-1.79743		105.91	-1.22978		55.3486	5.25671
106.32	-1.39256		76.3916	-1.78899		106.077	-1.23041		55.3146	5.25672
106.487	-1.3926		76.5588	-1.7809		106.244	-1.23105		55.2822	5.25693
106.654	-1.39258		76.7262	-1.7734		106.41	-1.23167		55.2492	5.25646
106.822	-1.39264		76.8932	-1.7658		106.577	-1.23232		55.2151	5.25614
106.988	-1.39271		77.0604	-1.75948		106.744	-1.2329		55.1824	5.25547
107.155	-1.39275		77.2275	-1.75298		106.91	-1.23354		55.1479	5.2554
107.322	-1.39285		77.3949	-1.74923		107.078	-1.23419		55.1142	5.25561
107.488	-1.39293		77.5614	-1.74497		107.244	-1.23482		55.0815	5.25634
107.655	-1.39295		77.7291	-1.74182		107.411	-1.23559		55.0489	5.25724
107.822	-1.39281		77.8959	-1.7381		107.577	-1.23622		55.0156	5.25806
107.988	-1.39281		78.063	-1.7354		107.744	-1.23681		54.9828	5.25925
108.156	-1.39275		78.2297	-1.73261		107.91	-1.2374		54.9494	5.26058
108.322	-1.39263		78.3965	-1.73021		108.077	-1.238		54.9165	5.25919
108.49	-1.39264		78.5635	-1.72788		108.244	-1.23859		54.8825	5.25698
108.656	-1.39247		78.7303	-1.72568		108.41	-1.2391		54.8489	5.25493
108.823	-1.39242		78.8972	-1.72344		108.577	-1.23965		54.8169	5.25291
108.99	-1.39236		79.0642	-1.72108		108.744	-1.24029		54.7822	5.25011
109.156	-1.3923		79.2312	-1.71891		108.911	-1.24104		54.7498	5.24958
109.323	-1.3924		79.3975	-1.71664		109.077	-1.2417		54.716	5.24758
109.49	-1.39234		79.5647	-1.71447		109.243	-1.24241		54.6829	5.24491
109.657	-1.39226		79.7316	-1.71234		109.41	-1.24312		54.6489	5.24437
109.824	-1.3923		79.8984	-1.71023		109.577	-1.2438		54.6162	5.24479
109.99	-1.39231		80.0651	-1.70825		109.743	-1.24463		54.5828	5.24541
110.157	-1.39216		80.2315	-1.70628		109.91	-1.24537		54.5495	5.24608
110.323	-1.39184		80.3983	-1.70446		110.076	-1.24605		54.5165	5.24582
110.49	-1.39172		80.5652	-1.70257		110.243	-1.2467		54.4839	5.24491
110.657	-1.39173		80.7321	-1.70087		110.41	-1.24727		54.4501	5.2436
110.824	-1.39176		80.8991	-1.69923		110.576	-1.24797		54.4162	5.24236
110.99	-1.39177		81.0662	-1.6977		110.743	-1.24855		54.3824	5.241
111.157	-1.39187		81.2326	-1.69618		110.91	-1.24931		54.3492	5.24055
111.324	-1.39199		81.3994	-1.69469		111.076	-1.25014		54.3159	5.2408
[truncated: 9,607 more rows]

## Sheet: Supplementary Fig. 3
Supplementary Fig. 3c					Supplementary Fig. 3f
Stress-strain diagrams					Applied force versus tensile displacement diagrams
Strain (%)	Sress (MPa)	Strain (%)	Sress (MPa)		tensile displacement （mm）	Applied force (N)	tensile displacement (mm)	Applied force (N)
0.02246	0.000365	0.03044	0.000365		0.00148	-0.01943	0.00096639	-0.00804
0.02301	0.000365	0.02628	0.000366		0.00621	-0.0062	-0.000356038	-0.00481
0.02253	0.000365	0.02389	0.000365		0.01333	-0.01058	0.00127	-0.00517
0.02413	0.000365	0.02493	0.000365		0.01973	-0.0021	0.00417	-0.00868
0.02499	0.000365	0.02521	0.000365		0.02558	-0.00362	0.01246	-0.01307
0.02336	0.000366	0.02741	0.000365		0.03047	0.00649	0.01846	0.00229
0.02184	0.000365	0.02836	0.000365		0.03621	0.00849	0.02391	0.00596
0.02095	0.000365	0.03072	0.000366		0.04074	0.02012	0.02955	0.01277
0.01991	0.000366	0.03241	0.000365		0.04466	0.02399	0.03504	0.00918
0.01808	0.000365	0.03332	0.000365		0.04913	0.01514	0.03977	0.01776
0.01595	0.000366	0.03113	0.000365		0.05412	0.01419	0.04491	0.01762
0.01493	0.000365	0.03132	0.000365		0.0587	0.00714	0.04974	0.01375
0.01103	0.000366	0.03469	0.000366		0.06282	0.00751	0.05391	0.00607
0.0057	0.000365	0.03989	0.000365		0.06755	0.00582	0.05773	-0.0045
0.00338	0.000366	0.04668	0.000365		0.07192	0.01091	0.06175	-0.00336
0.00185	0.000365	0.0514	0.000366		0.07614	0.01197	0.06673	-0.0044
0.000887	0.000366	0.05256	0.000366		0.07991	0.0162	0.071	-0.00506
-0.000693	0.000365	0.05324	0.000366		0.08367	0.01638	0.07482	-0.01233
-0.00264	0.000366	0.05519	0.000365		0.0883	0.01499	0.0797	-0.00465
-0.00295	0.000366	0.05655	0.000365		0.09293	0.01664	0.08418	-0.0042
-0.00403	0.000365	0.0553	0.000365		0.09669	0.02017	0.08799	0.00817
-0.00391	0.000365	0.05315	0.000366		0.10101	0.02416	0.09191	0.00844
-0.000108	0.000365	0.05287	0.000366		0.10554	0.0242	0.09608	0.01531
0.00134	0.000365	0.05318	0.000365		0.10951	0.03306	0.10086	0.01241
-0.000744	0.000365	0.05572	0.000365		0.11322	0.03386	0.10503	0.01613
-0.0046	0.000365	0.05742	0.000365		0.11724	0.04133	0.1088	0.00757
-0.00829	0.000365	0.05735	0.000366		0.12151	0.03599	0.11307	-0.00195
-0.00978	0.000365	0.05533	0.000365		0.12604	0.03171	0.11734	0.00665
-0.01501	0.000365	0.0504	0.000365		0.13021	0.02767	0.12161	0.0023
-0.01704	0.000365	0.04624	0.000365		0.13428	0.01761	0.12548	0.00561
-0.02106	0.000365	0.04258	0.000365		0.13891	0.02217	0.12945	-0.00322
-0.02129	0.000366	0.04188	0.000365		0.14303	0.01792	0.13397	-0.00685
-0.02319	0.000365	0.03979	0.000365		0.14689	0.02143	0.1385	-0.00798
-0.02431	0.000365	0.03872	0.000366		0.15086	0.01827	0.14221	-0.00627
-0.02543	0.000366	0.03883	0.000365		0.15493	0.02776	0.14623	0.00279
-0.02773	0.000365	0.03691	0.000365		0.15976	0.03432	0.15091	0.00168
-0.02956	0.000365	0.03712	0.000365		0.16368	0.04406	0.15488	0.00936
-0.03061	0.000365	0.0361	0.000365		0.16719	0.0475	0.15859	0.01302
-0.0337	0.000365	0.04072	0.000365		0.17186	0.0436	0.16261	0.01617
-0.03546	0.000365	0.03851	0.000365		0.17619	0.03875	0.16688	0.0135
-0.03559	0.000365	0.03316	0.000366		0.18	0.03989	0.17151	0.00783
-0.0375	0.000365	0.03129	0.000365		0.18387	0.04047	0.17563	6.01239e-05
-0.03823	0.000365	0.03026	0.000366		0.18799	0.04515	0.17955	-0.00194
-0.03783	0.000365	0.02477	0.000365		0.19267	0.0457	0.18402	-0.00747
-0.03518	0.000365	0.01505	0.000365		0.19704	0.0419	0.18814	-0.00627
-0.03236	0.000366	0.01387	0.000365		0.20086	0.04263	0.19216	-0.0041
-0.03318	0.000365	0.0172	0.000365		0.20518	0.0379	0.19602	-0.0017
-0.03344	0.000365	0.01564	0.000365		0.20966	0.03961	0.20004	0.00263
-0.0351	0.000365	0.01235	0.000365		0.21378	0.04145	0.20477	-0.000680809
-0.03576	0.000365	0.01233	0.000365		0.21754	0.04457	0.2091	0.00195
-0.03962	0.000365	0.01335	0.000365		0.22161	0.04591	0.21291	0.01036
-0.03805	0.000365	0.00895	0.000365		0.22598	0.05166	0.21769	0.01795
-0.03915	0.000365	0.00386	0.000365		0.23066	0.05501	0.22212	0.00529
-0.04351	0.000365	-0.000884	0.000365		0.23458	0.06295	0.22583	0.00902
-0.04444	0.000366	-0.00286	0.000365		0.2387	0.07132	0.22949	0.00832
-0.0438	0.000365	-0.00369	0.000365		0.24358	0.06095	0.23366	0.01152
-0.04408	0.000366	-0.00682	0.000366		0.2476	0.06576	0.23794	0.0076
-0.04507	0.000366	-0.01038	0.000365		0.25111	0.05525	0.24216	0.000501546
-0.04539	0.000365	-0.01002	0.000365		0.25503	0.05034	0.24628	-0.00302
-0.04488	0.000365	-0.00514	0.000365		0.25909	0.04904	0.2505	-0.00804
-0.04458	0.000366	-0.00712	0.000365		0.26332	0.05321	0.25518	-0.00385
-0.04305	0.000365	-0.00989	0.000365		0.26728	0.04678	0.25935	-0.01417
-0.03966	0.000365	-0.01147	0.000366		0.2712	0.04922	0.26296	-0.00922
-0.04012	0.000365	-0.011	0.000366		0.27578	0.05723	0.26677	-0.00174
-0.03995	0.000366	-0.01136	0.000365		0.28015	0.06187	0.27079	0.00974
-0.03957	0.000365	-0.0124	0.000365		0.28432	0.06891	0.27568	0.00601
-0.04283	0.000365	-0.0129	0.000365		0.28804	0.06644	0.27969	0.000767969
-0.04781	0.000366	-0.01435	0.000365		0.292	0.05733	0.28356	-0.0018
-0.04926	0.000366	-0.01444	0.000365		0.29658	0.0723	0.28865	0.00222
-0.04943	0.000366	-0.01603	0.000366		0.30111	0.06767	0.29307	0.01254
-0.04843	0.000365	-0.01862	0.000365		0.30492	0.05583	0.29673	0.00288
-0.04781	0.000365	-0.01738	0.000365		0.3094	0.07093	0.30055	0.00205
-0.04885	0.000365	-0.01665	0.000366		0.31423	0.07014	0.30457	0.00172
-0.04839	0.000366	-0.01836	0.000365		0.31825	0.06688	0.30904	0.00634
-0.04764	0.000366	-0.01775	0.000365		0.32171	0.06931	0.31301	0.01016
-0.04524	0.000366	-0.01747	0.000366		0.32578	0.06481	0.31703	0.00124
-0.04719	0.000365	-0.01762	0.000365		0.3301	0.06681	0.3215	-0.00787
-0.04566	0.000365	-0.01811	0.000365		0.33442	0.0646	0.32603	-0.0092
-0.04563	0.000365	-0.01981	0.000366		0.33844	0.07154	0.33015	0.01272
-0.04534	0.000365	-0.01965	0.000366		0.34256	0.0633	0.33386	-0.00534
-0.04879	0.000365	-0.02111	0.000365		0.34704	0.07604	0.33773	0.00239
-0.05071	0.000365	-0.02306	0.000365		0.35126	0.07605	0.34215	-0.00144
-0.05155	0.000365	-0.02541	0.000365		0.35522	0.08871	0.34658	0.01379
-0.04932	0.000366	-0.0238	0.000365		0.35909	0.0901	0.35039	0.00931
-0.0488	0.000365	-0.02299	0.000365		0.36301	0.08919	0.35446	-0.000453384
-0.04757	0.000365	-0.02535	0.000365		0.36789	0.09014	0.3594	-0.00393
-0.04728	0.000365	-0.028	0.000365		0.37186	0.08403	0.36352	0.00714
-0.04914	0.000365	-0.03594	0.000365		0.37547	0.07915	0.36723	0.00826
-0.04948	0.000365	-0.03759	0.000365		0.3802	0.07092	0.37135	-0.00725
-0.04829	0.000366	-0.03678	0.000365		0.38472	0.07451	0.37557	-0.00534
-0.04993	0.000365	-0.04024	0.000365		0.38859	0.07669	0.38025	-0.00859
-0.04943	0.000365	-0.04067	0.000365		0.39246	0.07271	0.38442	0.00298
-0.05134	0.000365	-0.04146	0.000365		0.39658	0.07495	0.38839	0.00252
-0.05048	0.000365	-0.04062	0.000365		0.40115	0.07545	0.39281	-0.00402
-0.04645	0.000366	-0.03927	0.000365		0.40527	0.08579	0.39688	-0.00448
-0.04402	0.000365	-0.04185	0.000365		0.40919	0.0867	0.40075	0.00468
-0.04194	0.000366	-0.04241	0.000366		0.41361	0.08596	0.40426	0.00972
-0.04053	0.000366	-0.04243	0.000366		0.41814	0.08779	0.40797	0.0021
-0.03683	0.000365	-0.04175	0.000365		0.42231	0.08641	0.41275	-0.000241995
-0.03662	0.000365	-0.04323	0.000366		0.42597	0.09326	0.41712	0.01451
-0.04624	0.000366	-0.04319	0.000366		0.42984	0.09329	0.42089	0.01486
-0.05303	0.000365	-0.04229	0.000366		0.43401	0.08885	0.42547	0.00801
-0.05863	0.000366	-0.04422	0.000365		0.43874	0.08985	0.43015	-0.0064
-0.06087	0.000365	-0.04731	0.000366		0.44266	0.08748	0.43411	-0.00331
-0.06269	0.000365	-0.05063	0.000365		0.44657	0.09452	0.43777	-0.00187
-0.06549	0.000365	-0.05125	0.000365		0.45161	0.0823	0.44184	-0.01274
-0.06653	0.000365	-0.0529	0.000365		0.45583	0.07965	0.44627	-0.00863
-0.06935	0.000365	-0.05468	0.000365		0.45944	0.08348	0.45074	-0.01487
-0.07222	0.000366	-0.05603	0.000366		0.46321	0.08938	0.45486	0.00134
-0.07256	0.000365	-0.05494	0.000365		0.46722	0.09089	0.45909	0.00622
-0.07096	0.000365	-0.06342	0.000365		0.47185	0.09676	0.46366	0.01405
-0.06919	0.000365	-0.07077	0.000365		0.47618	0.11401	0.46789	0.00867
-0.06787	0.000365	-0.07213	0.000365		0.48014	0.11392	0.4716	0.01471
-0.06609	0.000365	-0.07152	0.000365		0.48467	0.11691	0.47536	0.02166
-0.0656	0.000365	-0.07081	0.000366		0.48904	0.10407	0.47938	0.01277
-0.06591	0.000365	-0.06797	0.000365		0.49306	0.10653	0.48416	0.00498
-0.06621	0.000365	-0.06759	0.000365		0.49667	0.10538	0.48808	-0.00765
-0.06346	0.000365	-0.06715	0.000365		0.50039	0.0835	0.49184	-0.00334
-0.05971	0.000365	-0.06808	0.000365		0.50502	0.09523	0.49672	-0.01065
-0.06225	0.000365	-0.07132	0.000366		0.50949	0.08295	0.5011	-0.01222
-0.06236	0.000365	-0.07215	0.000365		0.51325	0.09378	0.50486	-0.01898
-0.06188	0.000365	-0.07043	0.000365		0.51758	0.10136	0.50883	-0.01111
-0.05799	0.000366	-0.06824	0.000365		0.52221	0.10678	0.51285	0.00592
-0.06072	0.000365	-0.06724	0.000365		0.52622	0.09866	0.51727	0.00722
-0.06859	0.000365	-0.06825	0.000365		0.52994	0.10697	0.52139	0.00942
-0.0737	0.000365	-0.07132	0.000366		0.53396	0.10906	0.52541	0.00342
-0.08244	0.000365	-0.07326	0.000365		0.53823	0.11271	0.52999	0.00736
-0.09138	0.000365	-0.07245	0.000365		0.5427	0.1146	0.53436	0.01132
-0.09357	0.000365	-0.07251	0.000365		0.54657	0.11176	0.53843	0.00776
-0.09367	0.000365	-0.07398	0.000365		0.55069	0.11249	0.54225	-0.00279
-0.09289	0.000365	-0.07517	0.000366		0.55542	0.11669	0.54616	0.00393
-0.09442	0.000366	-0.07429	0.000365		0.55964	0.11827	0.55054	0.00492
-0.09558	0.000365	-0.07583	0.000365		0.56361	0.10426	0.55501	0.000254789
-0.0951	0.000365	-0.07417	0.000366		0.56753	0.10204	0.55878	-0.00881
-0.09569	0.000365	-0.07571	0.000365		0.57159	0.10037	0.56269	-0.01359
-0.09553	0.000365	-0.08234	0.000365		0.57643	0.10517	0.56758	-0.00215
-0.0967	0.000365	-0.08956	0.000365		0.58039	0.09843	0.57159	-0.00203
-0.0974	0.000365	-0.09464	0.000365		0.58395	0.10814	0.57526	-0.00193
-0.09752	0.000365	-0.10005	0.000366		0.58884	0.11056	0.57938	-0.00474
-0.09681	0.000365	-0.10554	0.000365		0.59301	0.12228	0.5837	0.00965
-0.09309	0.000365	-0.10885	0.000365		0.59682	0.12717	0.58838	0.01221
-0.0914	0.000365	-0.11049	0.000366		0.60069	0.12276	0.59245	0.01763
-0.09076	0.000366	-0.11125	0.000366		0.60486	0.12373	0.59611	0.01197
-0.09328	0.000366	-0.11157	0.000365		0.60949	0.12717	0.60064	0.01692
-0.09676	0.000365	-0.11348	0.000365		0.61371	0.12506	0.60476	0.01624
-0.09803	0.000366	-0.11437	0.000365		0.61762	0.12265	0.60883	0.01491
-0.09906	0.000365	-0.11334	0.000365		0.62185	0.11877	0.61259	-0.00288
-0.10092	0.000365	-0.1118	0.000365		0.62622	0.11779	0.61646	-0.01369
-0.10124	0.000366	-0.11142	0.000366		0.63029	0.12299	0.62129	-0.00525
-0.0993	0.000365	-0.11264	0.000365		0.63405	0.1176	0.62576	-0.00647
-0.10176	0.000365	-0.11463	0.000365		0.63802	0.10317	0.62968	0.00252
-0.10501	0.000365	-0.11571	0.000365		0.6425	0.10167	0.63436	-0.00429
-0.10663	0.000365	-0.12187	0.000365		0.64733	0.11672	0.63868	0.00683
-0.10836	0.000365	-0.12451	0.000365		0.65125	0.11997	0.64245	0.01475
-0.10983	0.000366	-0.12922	0.000366		0.65526	0.12622	0.64601	0.02596
-0.11088	0.000365	-0.13404	0.000365		0.6601	0.12423	0.65028	0.0208
-0.11121	0.000365	-0.13673	0.000365		0.66391	0.13081	0.65475	0.01668
-0.11295	0.000365	-0.14073	0.000365		0.66757	0.14423	0.65903	0.01046
-0.11327	0.000365	-0.14435	0.000365		0.67154	0.13639	0.66315	0.00971
-0.10857	0.000365	-0.14531	0.000365		0.67561	0.13326	0.66742	0.00147
-0.10886	0.000365	-0.15785	0.000366		0.68008	0.12322	0.6719	-0.01188
-0.10905	0.000365	-0.16297	0.000365		0.68415	0.13587	0.67591	-0.0027
-0.11057	0.000365	-0.16604	0.000365		0.68822	0.13609	0.67952	-0.00541
-0.11221	0.000365	-0.16707	0.000365		0.69285	0.12543	0.68344	0.00238
-0.11301	0.000366	-0.16941	0.000365		0.69722	0.12789	0.68746	0.00253
-0.11889	0.000365	-0.17828	0.000365		0.70119	0.1309	0.69224	0.0035
-0.12536	0.000366	-0.18573	0.000365		0.70475	0.1474	0.69641	0.00906
-0.12968	0.000365	-0.18741	0.000365		0.70867	0.14313	0.70018	0.01366
-0.12807	0.000366	-0.18413	0.000365		0.7133	0.13437	0.70511	0.0113
-0.1311	0.000365	-0.18328	0.000366		0.71777	0.13199	0.70938	-0.00255
-0.13159	0.000366	-0.18408	0.000365		0.72159	0.14489	0.71304	0.00134
-0.13507	0.000365	-0.18306	0.000365		0.72596	0.14848	0.71691	0.00631
-0.13681	0.000365	-0.1811	0.000365		0.73079	0.1533	0.72093	0.00805
-0.14017	0.000365	-0.18143	0.000365		0.73466	0.13622	0.72535	0.00236
-0.14481	0.000365	-0.18363	0.000365		0.73832	0.14388	0.72957	0.01085
-0.14549	0.000365	-0.18642	0.000365		0.74239	0.1485	0.73359	0.01218
-0.14662	0.000365	-0.18758	0.000365		0.74671	0.13453	0.73822	0.01429
-0.15172	0.000365	-0.18715	0.000365		0.75114	0.13444	0.74275	0.00549
-0.15522	0.000366	-0.19012	0.000365		0.755	0.12638	0.74687	-0.00974
-0.15551	0.000365	-0.19701	0.000365		0.75887	0.135	0.75048	-0.000200881
-0.15706	0.000365	-0.20264	0.000365		0.76345	0.13359	0.75429	-0.00184
-0.1598	0.000365	-0.2046	0.000365		0.76762	0.12983	0.75882	0.0022
-0.16276	0.000366	-0.20413	0.000365		0.77148	0.14058	0.76324	-0.01186
-0.16585	0.000365	-0.2016	0.000365		0.7754	0.14763	0.76701	-0.00838
-0.17181	0.000366	-0.20057	0.000365		0.77952	0.15213	0.77128	0.00994
-0.17398	0.000365	-0.20249	0.000365		0.78425	0.15228	0.77596	0.01923
-0.17628	0.000365	-0.20097	0.000366		0.78822	0.14959	0.77998	0.01338
-0.17533	0.000365	-0.19904	0.000365		0.79193	0.14585	0.78369	0.01474
-0.17389	0.000365	-0.20194	0.000365		0.79666	0.15575	0.78771	0.01348
-0.17599	0.000365	-0.2038	0.000365		0.80114	0.15905	0.79203	0.01213
-0.17595	0.000365	-0.20165	0.000365		0.80505	0.15326	0.79676	0.00632
-0.17566	0.000365	-0.20015	0.000365		0.80882	0.14924	0.80088	-0.01054
-0.17569	0.000365	-0.19662	0.000366		0.81309	0.15813	0.80485	-0.00546
-0.17685	0.000365	-0.19717	0.000365		0.81772	0.15472	0.80943	-0.01054
-0.17662	0.000365	-0.19788	0.000365		0.82209	0.14329	0.8136	-0.00375
-0.17976	0.000365	-0.19701	0.000366		0.82611	0.14462	0.81757	-0.01415
-0.18002	0.000365	-0.20068	0.000365		0.83043	0.1408	0.82128	-0.00621
-0.17869	0.000365	-0.20031	0.000365		0.83491	0.15687	0.82525	0.00132
-0.17658	0.000365	-0.20214	0.000365		0.83913	0.15781	0.82993	0.00684
-0.17668	0.000365	-0.20061	0.000366		0.84269	0.16927	0.83415	0.01661
-0.17648	0.000365	-0.20272	0.000365		0.84641	0.15667	0.83786	0.01117
-0.17689	0.000365	-0.20249	0.000365		0.85037	0.17058	0.84229	0.01596
-0.17535	0.000365	-0.20186	0.000365		0.85531	0.16864	0.84686	0.00807
-0.17654	0.000365	-0.20201	0.000365		0.85932	0.16019	0.85078	0.01438
-0.18084	0.000365	-0.20274	0.000365		0.86324	0.15439	0.85444	-0.000833127
-0.17932	0.000365	-0.20414	0.000365		0.86792	0.15449	0.85846	-0.00817
-0.1759	0.000365	-0.20647	0.000365		0.87209	0.17208	0.86299	-0.00595
-0.17539	0.000365	-0.21013	0.000365		0.8758	0.1612	0.86746	0.00154
-0.17466	0.000366	-0.21116	0.000365		0.87972	0.15647	0.87148	-0.00796
-0.17446	0.000366	-0.21211	0.000366		0.88394	0.1494	0.87565	-0.0071
-0.17541	0.000365	-0.21173	0.000365		0.88882	0.15885	0.88013	-0.00161
-0.17745	0.000365	-0.21164	0.000365		0.89305	0.15701	0.88445	0.00436
-0.18608	0.000365	-0.21288	0.000365		0.89706	0.15606	0.88821	0.00515
-0.18839	0.000365	-0.21635	0.000365		0.90174	0.15446	0.89208	0.01101
-0.18771	0.000365	-0.22106	0.000365		0.90597	0.16625	0.89615	0.00989
-0.18218	0.000366	-0.22599	0.000365		0.90988	0.17275	0.90093	0.00532
-0.18541	0.000365	-0.23207	0.000365		0.91339	0.17647	0.90485	0.01167
-0.19158	0.000365	-0.23302	0.000365		0.91715	0.16882	0.90856	0.00104
-0.19254	0.000365	-0.2329	0.000366		0.92173	0.16472	0.91324	0.00208
-0.19288	0.000365	-0.23213	0.000365		0.92611	0.17865	0.91746	-0.00217
-0.1991	0.000366	-0.23477	0.000365		0.92982	0.17789	0.92117	0.00379
-0.2028	0.000365	-0.23761	0.000365		0.93414	0.17025	0.92514	-0.00371
-0.20582	0.000365	-0.23896	0.000365		0.93892	0.16385	0.92926	-0.00815
-0.20586	0.000366	-0.2422	0.000365		0.94294	0.16994	0.93394	-0.0111
-0.20382	0.000365	-0.24875	0.000365		0.94666	0.16666	0.93811	-0.00902
-0.20168	0.000365	-0.25344	0.000365		0.95067	0.17276	0.94198	0.00371
-0.20181	0.000365	-0.25383	0.000365		0.95484	0.17206	0.94645	-0.00533
-0.20365	0.000366	-0.25281	0.000365		0.95932	0.16957	0.95078	-0.00106
-0.2053	0.000365	-0.25341	0.000365		0.96339	0.17507	0.95495	0.00131
-0.20982	0.000365	-0.2501	0.000365		0.96751	0.17526	0.95876	0.01334
-0.21287	0.000365	-0.25069	0.000365		0.97224	0.17566	0.96252	0.01042
-0.21466	0.000365	-0.2549	0.000365		0.97646	0.1737	0.96705	0.01014
-0.21875	0.000365	-0.25815	0.000365		0.98043	0.18493	0.97168	0.0139
-0.21988	0.000365	-0.25869	0.000365		0.9844	0.18879	0.97539	0.00775
-0.22551	0.000366	-0.25665	0.000366		0.98841	0.18829	0.97931	0.00868
-0.23481	0.000365	-0.25819	0.000365		0.9934	0.17929	0.98429	-0.000227204
-0.24348	0.000365	-0.25908	0.000365		0.99721	0.17865	0.98826	-0.01447
-0.25053	0.000365	-0.25848	0.000365		1.00077	0.17529	0.99187	-0.01774
-0.25847	0.000366	-0.25981	0.000366		1.00545	0.1731	0.99604	-0.00875
-0.26096	0.000365	-0.2661	0.000365		1.00957	0.16898	1.00032	-0.00908
-0.25649	0.000365	-0.2656	0.000365		1.01339	0.16652	1.00484	-0.00956
-0.25055	0.000365	-0.26505	0.000366		1.01725	0.17857	1.00911	-0.00138
-0.24925	0.000366	-0.26051	0.000365		1.02137	0.18547	1.01293	0.00666
-0.24929	0.000365	-0.25917	0.000365		1.02595	0.18658	1.01766	0.01616
-0.25286	0.000365	-0.26253	0.000365		1.03022	0.18037	1.02178	0.02384
-0.25935	0.000365	-0.26795	0.000365		1.03419	0.18576	1.0257	0.01749
-0.26383	0.000365	-0.26954	0.000365		1.03856	0.19742	1.02941	0.01622
-0.26461	0.000365	-0.27521	0.000366		1.04304	0.1998	1.03338	0.01063
-0.26771	0.000366	-0.28841	0.000365		1.04711	0.19601	1.03821	-0.00159
-0.27846	0.000366	-0.29219	0.000365		1.05077	0.18961	1.04258	-0.0064
-0.28156	0.000365	-0.29667	0.000365		1.05469	0.19292	1.0463	-0.01749
-0.28052	0.000365	-0.30208	0.000365		1.05916	0.20025	1.05092	-0.01006
-0.27851	0.000365	-0.30693	0.000366		1.06394	0.19551	1.0553	-0.01302
-0.27838	0.000365	-0.30819	0.000365		1.06791	0.18692	1.05906	-0.00803
-0.27781	0.000365	-0.30309	0.000365		1.07188	0.18794	1.06267	-0.0029
-0.28023	0.000365	-0.30089	0.000365		1.07676	0.18351	1.06684	0.0065
-0.27977	0.000365	-0.2965	0.000365		1.08073	0.18829	1.07132	0.01881
-0.27674	0.000365	-0.29587	0.000365		1.08429	0.18431	1.07559	0.00883
-0.27841	0.000365	-0.30114	0.000365		1.08821	0.18868	1.07971	0.00962
-0.28178	0.000366	-0.30169	0.000365		1.09238	0.20193	1.08393	0.01256
-0.28469	0.000366	-0.30227	0.000366		1.0968	0.20564	1.08841	0.01797
-0.2909	0.000365	-0.30461	0.000365		1.10087	0.20143	1.09258	0.00811
-0.29169	0.000365	-0.30642	0.000366		1.10494	0.20022	1.09624	0.00236
-0.29765	0.000365	-0.29727	0.000365		1.10967	0.20438	1.10006	-0.000890377
-0.30099	0.000365	-0.29301	0.000365		1.11389	0.19648	1.10423	0.00371
-0.3057	0.000365	-0.29429	0.000365		1.11786	0.19661	1.10916	0.00762
-0.30874	0.000365	-0.29312	0.000365		1.12147	0.18311	1.11323	0.00484
-0.31068	0.000365	-0.29286	0.000365		1.12539	0.19027	1.1171	0.00398
-0.31518	0.000366	-0.29382	0.000365		1.13002	0.1912	1.12213	0.0022
-0.31745	0.000365	-0.2903	0.000365		1.13439	0.2047	1.12645	0.00748
-0.32154	0.000365	-0.28976	0.000365		1.1382	0.19573	1.13007	0.01139
-0.32026	0.000365	-0.29229	0.000365		1.14248	0.1955	1.13393	0.00869
-0.31535	0.000365	-0.29114	0.000365		1.14731	0.20777	1.138	0.00709
-0.3113	0.000366	-0.29243	0.000365		1.15138	0.20765	1.14248	0.00576
-0.31401	0.000366	-0.29241	0.000365		1.15499	0.21603	1.14649	0.00587
-0.31457	0.000366	-0.29199	0.000365		1.15901	0.20333	1.15046	0.00513
-0.31343	0.000365	-0.29446	0.000365		1.16333	0.20966	1.15473	1.71039e-05
-0.31501	0.000366	-0.29343	0.000366		1.1677	0.21499	1.15911	0.00455
-0.31683	0.000365	-0.29377	0.000365		1.17167	0.22311	1.16333	0.00434
-0.31941	0.000365	-0.29414	0.000365		1.17579	0.21378	1.16699	0.00534
-0.32091	0.000365	-0.29391	0.000365		1.18037	0.21632	1.17086	0.00371
-0.32121	0.000365	-0.29436	0.000365		1.18464	0.20748	1.17554	-0.00178
-0.32316	0.000365	-0.29539	0.000365		1.18851	0.20659	1.18011	0.00803
-0.32417	0.000365	-0.29475	0.000366		1.19237	0.20161	1.18383	0.00884
-0.32686	0.000365	-0.29238	0.000365		1.19629	0.18783	1.1879	0.0017
-0.32794	0.000365	-0.28823	0.000365		1.20117	0.19793	1.19268	-0.00592
-0.33188	0.000366	-0.28321	0.000365		1.20514	0.19924	1.19675	0.00275
-0.33574	0.000365	-0.28095	0.000365		1.20895	0.21311	1.20056	0.00574
-0.33807	0.000365	-0.28176	0.000365		1.21368	0.20166	1.20463	-0.000561992
-0.33976	0.000365	-0.28108	0.000365		1.21811	0.21555	1.2088	0.00975
-0.34122	0.000365	-0.2792	0.000365		1.22197	0.22424	1.21338	0.00572
-0.34192	0.000365	-0.27801	0.000365		1.22574	0.22145	1.21755	0.01415
-0.34189	0.000365	-0.27596	0.000365		1.22986	0.21477	1.22147	0.01286
-0.34118	0.000365	-0.28266	0.000365		1.23444	0.2101	1.22594	0.00355
-0.34444	0.000365	-0.28831	0.000366		1.23876	0.21311	1.23021	-0.00232
-0.34801	0.000365	-0.2909	0.000365		1.24278	0.21113	1.23418	-0.00554
-0.35014	0.000365	-0.29267	0.000365		1.24705	0.21898	1.23784	-0.01292
-0.35065	0.000365	-0.29345	0.000365		1.25142	0.22122	1.24166	-0.01024
-0.35327	0.000365	-0.2943	0.000365		1.25549	0.20851	1.24634	-0.0065
-0.3538	0.000365	-0.29381	0.000365		1.25921	0.21249	1.25071	-0.00554
-0.14229	0.00122	-0.10878	0.001		1.26302	0.21748	1.25458	0.00172
1.24444	0.00416	1.59092	0.00386		1.26719	0.20979	1.2591	0.00671
3.15031	0.0072	4.21224	0.0069		1.27202	0.20901	1.26358	0.0112
5.32104	0.01024	7.31739	0.00994		1.27604	0.21566	1.2675	0.0163
7.723	0.01328	10.9339	0.01298		1.28001	0.2229	1.27106	0.02234
10.3383	0.01632	16.3668	0.01602		1.28499	0.22709	1.27513	0.0111
13.181	0.01936	23.4101	0.01906		1.28906	0.22948	1.27955	0.01011
16.2436	0.0224				1.29262	0.22821	1.28403	-0.000933211
19.5239	0.02544				1.29634	0.23312	1.28815	-0.00485
23.0224	0.02848				1.3002	0.23447	1.29242	-0.00837
26.7203	0.03152				1.30483	0.22724	1.29684	-0.00936
30.7291	0.03456				1.309	0.22644	1.30117	-0.00545
34.9926	0.0376				1.31302	0.21517	1.30493	-0.00469
39.6158	0.04064				1.3178	0.21423	1.30864	0.00514
44.4926	0.04368				1.32228	0.21305	1.31266	0.000652608
49.2993	0.04672				1.3264	0.21392	1.31755	0.00471
54.3639	0.04976				1.33011	0.22047	1.32146	0.00377
59.9521	0.0528				1.33382	0.23033	1.32533	0.01698
65.5182	0.05584				1.3385	0.23356	1.33011	0.00987
70.8575	0.05888				1.34298	0.23467	1.33438	0.01192
75.808	0.06192				1.34669	0.23284	1.33814	0.01424
80.4889	0.06496				1.35091	0.22917	1.34201	0.00813
85.1546	0.068				1.35574	0.23858	1.34603	0.01474
89.8293	0.07104				1.35971	0.23257	1.35056	0.00462
94.7012	0.07408				1.36347	0.23088	1.35488	0.00379
100.56	0.07712				1.36754	0.2342	1.3588	-0.000469736
110.344	0.08015				1.37177	0.23687	1.36317	-0.00549
120.903	0.08319				1.37614	0.23403	1.36754	-0.00971
133.317	0.08623				1.38006	0.23187	1.37182	-0.01339
144.407	0.08927				1.38402	0.23444	1.37558	0.00225
					1.38875	0.22897	1.37939	0.01076
					1.39308	0.2305	1.38372	0.00859
					1.39704	0.22657	1.38814	0.01558
					1.40106	0.23088	1.39196	0.02295
					1.40508	0.23036	1.39598	0.02319
					1.40976	0.24398	1.40091	0.02595
					1.41373	0.24648	1.40493	0.01108
					1.41739	0.24966	1.40869	0.000644638
					1.42207	0.24741	1.41276	-0.00843
					1.42629	0.24257	1.41724	-0.00969
					1.4301	0.24118	1.42192	-0.01247
					1.43387	0.22994	1.42604	-0.00844
					1.43799	0.22836	1.42985	-0.00187
					1.44262	0.22091	1.43428	0.00482
					1.44699	0.22535	1.43819	0.01582
					1.45096	0.22628	1.44211	0.00986
					1.45518	0.23526	1.44577	0.00876
					1.45955	0.24691	1.44979	0.01231
					1.46362	0.24284	1.45457	0.01331
					1.46749	0.2461	1.45905	0.00581
					1.47141	0.24111	1.46301	0.00675
					1.47578	0.24991	1.46784	-0.00152
					1.48056	0.24762	1.47217	0.00202
					1.48443	0.25397	1.47578	0.0016
					1.48839	0.2464	1.47929	-0.000641149
					1.49323	0.24544	1.48341	-0.00661
					1.49724	0.25063	1.48773	-0.00442
					1.50085	0.24363	1.49221	-0.00134
					1.50467	0.24619	1.49623	-0.00839
					1.50889	0.24679	1.50055	0.00365
					1.51347	0.23656	1.50508	0.00355
					1.51764	0.2438	1.50935	0.01838
					1.52161	0.2407	1.51301	0.01503
					1.52624	0.24087	1.51677	0.01017
					1.53046	0.25165	1.52084	0.00916
					1.53442	0.25857	1.52583	0.00639
					1.53814	0.25841	1.52985	0.000661358
					1.54221	0.261	1.53386	-0.00558
					1.54694	0.2657	1.5387	-0.00968
					1.55131	0.25775	1.54287	-0.01206
					1.55502	0.26568	1.54658	0.00283
					1.55924	0.24816	1.5505	-0.001
					1.56403	0.24449	1.55457	0.00976
					1.56804	0.23904	1.55899	0.00501
					1.5716	0.25139	1.56306	0.00877
					1.57572	0.24428	1.56708	0.01233
					1.57995	0.25083	1.5716	0.00942
					1.58432	0.25963	1.57593	0.00418
					1.58829	0.26261	1.5801	0.00809
					1.59236	0.26799	1.58386	0.01981
					1.59698	0.26774	1.58768	0.01087
					1.60116	0.26497	1.5921	0.00864
					1.60497	0.26987	1.59668	-0.00202
					1.60873	0.26665	1.60049	0.00433
					1.61265	0.2645	1.60461	0.00686
					1.61758	0.26423	1.6095	-0.00153
					1.6217	0.26963	1.61357	-0.00223
					1.62557	0.27005	1.61713	0.00422
					1.6304	0.26336	1.6212	0.01145
					1.63488	0.25671	1.62552	0.01094
					1.63874	0.26102	1.62994	0.00984
					1.64251	0.25375	1.63401	0.00835
					1.64663	0.2579	1.63793	0.01797
					1.65126	0.26023	1.64256	0.00938
					1.65558	0.2556	1.64678	0.00383
					1.65955	0.26688	1.6507	0.00195
					1.66382	0.27161	1.65446	0.00821
					1.66824	0.28425	1.65833	0.01123
					1.67221	0.2782	1.66295	0.00371
					1.67582	0.27735	1.66728	-0.00176
					1.67974	0.27416	1.67104	0.000484657
					1.68401	0.26599	1.67562	0.00172
					1.68879	0.26312	1.68015	0.000549764
					1.69271	0.25133	1.68411	-0.01862
					1.69657	0.25984	1.68788	0.00708
					1.70151	0.26275	1.69195	0.01316
					1.70558	0.26953	1.69632	0.00839
					1.70934	0.26913	1.70064	0.01516
					1.71316	0.27331	1.70466	0.0075
					1.71717	0.2822	1.70883	0.00555
					1.7219	0.29054	1.71341	0.00915
					1.72607	0.28509	1.71778	0.00617
					1.73004	0.27956	1.72155	-0.00361
					1.73472	0.28215	1.72536	-0.00742
					1.7391	0.27687	1.72933	0.00564
					1.74311	0.28198	1.73411	-0.00556
					1.74678	0.2794	1.73808	-0.00801
					1.75059	0.27061	1.74189	-0.01198
					1.75522	0.27675	1.74667	0.00628
					1.75954	0.27649	1.75095	0.01204
					1.76325	0.26971	1.75471	0.01664
					1.76753	0.27419	1.75863	0.01142
					1.77241	0.27331	1.7627	0.00728
					1.77643	0.27559	1.76712	0.0175
					1.78009	0.27007	1.77114	0.01368
					1.78411	0.2724	1.77511	0.00986
					1.78823	0.27996	1.77958	-0.00925
					1.79265	0.2925	1.78411	-0.00407
					1.79667	0.2974	1.78843	-0.00135
					1.80079	0.29492	1.7923	-0.00268
					1.80552	0.28733	1.79626	-0.00935
					1.80969	0.28773	1.80084	-0.008
					1.81356	0.29195	1.80522	0.00806
					1.81742	0.28167	1.80898	0.00442
					1.82139	0.2718	1.813	0.01029
					1.82617	0.27551	1.81773	0.0124
					1.83024	0.28652	1.8217	0.01784
					1.834	0.2887	1.82536	0.02917
					1.83858	0.28979	1.82953	0.01949
					1.84285	0.29151	1.83375	0.01088
					1.84682	0.2953	1.83823	0.00426
					1.85069	0.3089	1.84235	0.00589
					1.85486	0.29454	1.84611	-0.00313
					1.85949	0.29658	1.85069	-0.00753
					1.86371	0.29761	1.85476	-0.00808
					1.86763	0.28004	1.85872	-0.00112
					1.8719	0.28287	1.86259	0.0061
					1.87622	0.28745	1.86666	0.00477
					1.88029	0.27802	1.87159	0.00389
					1.8841	0.28161	1.87602	0.01182
					1.88812	0.29811	1.87968	0.01735
					1.89255	0.2856	1.88431	0.01611
					1.89728	0.28824	1.88863	0.00769
					1.90125	0.28284	1.8925	3.35348e-05
					1.90526	0.29832	1.89611	0.00669
					1.91004	0.28751	1.90028	0.00731
					1.91396	0.29854	1.9046	0.00478
					1.91747	0.30272	1.90887	-0.01648
					1.92139	0.30431	1.91299	-0.01162
					1.92566	0.31855	1.91732	-0.00246
					1.93008	0.31168	1.92195	0.00777
					1.9342	0.30914	1.92596	0.00353
					1.93812	0.30419	1.92952	0.00279
					1.9428	0.3087	1.93329	0.01198
					1.94707	0.29597	1.93731	0.01661
					1.95104	0.28403	1.94224	0.00994
					1.95465	0.28706	1.94626	0.00408
					1.95862	0.28938	1.95007	0.00766
					1.9633	0.30321	1.95501	0.00765
					1.96793	0.30804	1.95928	0.01094
					1.97184	0.3173	1.96304	-0.00607
					1.97632	0.30727	1.96701	-0.00247
					1.98079	0.32136	1.97118	-0.009
					1.98476	0.31529	1.97566	0.00199
					1.98832	0.31506	1.97957	-0.000915349
					1.99239	0.31507	1.98359	0.00367
					1.99651	0.29805	1.98792	0.01208
					2.00089	0.30038	1.99239	0.01803
					2.00495	0.30093	1.99651	0.02221
					2.00892	0.29965	2.00033	0.00458
					2.01365	0.30561	2.00424	0.00866
					2.01792	0.30381	2.00867	0.01076
					2.02184	0.30332	2.01319	0.01959
					2.02571	0.29425	2.01701	0.00432
					2.02952	0.30644	2.02098	-0.000884608
					2.0343	0.3202	2.02581	0.00119
					2.03827	0.31574	2.02988	0.00294
					2.04198	0.31754	2.03364	0.00715
					2.04671	0.31522	2.03776	6.77653e-05
					2.05129	0.32058	2.04219	0.00104
					2.05536	0.32193	2.04671	-0.000463724
					2.05928	0.32638	2.05078	0.01375
					2.06345	0.31258	2.0546	0.01317
					2.06813	0.30904	2.05922	0.00983
					2.07235	0.30363	2.06355	0.013
					2.07611	0.29978	2.06746	0.0149
					2.08038	0.29868	2.07123	0.01471
					2.08471	0.2987	2.07504	0.00785
					2.08888	0.31674	2.07972	0.00793
					2.09264	0.31832	2.08405	0.01096
					2.09651	0.32453	2.08781	0.00676
					2.10073	0.31542	2.09229	-0.00372
					2.10551	0.31399	2.09691	-0.00825
					2.10938	0.32532	2.10083	-0.00585
					2.11319	0.31917	2.10454	0.00037084
					2.11792	0.31511	2.10866	0.00185
					2.12209	0.30381	2.11304	0.00231
					2.12585	0.31647	2.11751	-0.00173
					2.12982	0.31558	2.12153	0.0131
					2.13399	0.31844	2.1257	0.01077
					2.13867	0.30645	2.13013	0.00446
					2.14284	0.315	2.1344	0.00399
					2.14686	0.32099	2.13821	0.00876
					2.15159	0.31517	2.14193	0.01864
					2.15602	0.32114	2.14589	0.00734
					2.16003	0.31481	2.15073	0.000354058
					2.16365	0.33056	2.15464	-0.00738
					2.16741	0.33217	2.15846	-0.00193
					2.17168	0.3402	2.16344	-0.0028
					2.1759	0.32756	2.16787	-0.00157
					2.17977	0.33438	2.17163	-0.00125
					2.18399	0.33652	2.17545	0.0016
					2.18887	0.32657	2.17941	0.01082
					2.19299	0.3118	2.18394	0.00935
					2.19676	0.30569	2.18811	0.0063
					2.20083	0.31519	2.19213	0.0118
					2.20495	0.31262	2.1966	0.01955
					2.20942	0.32194	2.20093	0.0145
					2.21354	0.3162	2.2051	0.0135
					2.21751	0.32382	2.20886	0.00371
					2.22214	0.32911	2.21278	0.00432
					2.22641	0.33516	2.21736	0.002
					2.23043	0.32894	2.22183	-0.00802
					2.23429	0.33531	2.22555	-0.01065
					2.23826	0.33602	2.22956	-0.00249
					2.24309	0.34268	2.23434	0.01162
					2.24711	0.33965	2.23831	0.00286
					2.25072	0.33346	2.24202	0.00469
					2.25545	0.32943	2.24599	0.006
					2.25978	0.33135	2.25016	0.01591
					2.26359	0.32866	2.25474	0.02108
					2.26741	0.31535	2.25906	0.0202
					2.27163	0.32679	2.26308	0.01591
					2.2762	0.33615	2.26756	0.01209
					2.28048	0.33741	2.27163	0.01365
					2.28439	0.32987	2.27544	-0.00273
					2.28856	0.34136	2.27926	-0.0027
					2.29289	0.34258	2.28338	-0.01911
					2.29685	0.34717	2.28821	-0.00831
					2.30067	0.34787	2.29253	-0.00713
					2.30474	0.33208	2.29635	-0.0063
					2.30921	0.33025	2.30113	0.0043
					2.31405	0.33386	2.30535	0.01337
					2.31801	0.33678	2.30901	0.0176
					2.32183	0.33453	2.31252	0.0158
					2.32651	0.32776	2.31669	0.01669
					2.33027	0.32539	2.32117	0.01473
					2.33388	0.33154	2.32554	0.01593
					2.33775	0.333	2.32956	0.01311
					2.34207	0.33071	2.33383	0.0021
					2.3466	0.33838	2.33846	-0.01299
					2.35082	0.34501	2.34258	-0.01137
					2.35484	0.36538	2.34624	-0.00841
					2.35957	0.35857	2.35011	-0.00396
					2.36384	0.35613	2.35413	-0.00374
					2.36786	0.3514	2.35906	-0.00153
					2.37147	0.35488	2.36313	0.00895
					2.37528	0.34497	2.3671	0.0144
					2.37976	0.34229	2.37208	0.0157
					2.38424	0.34085	2.37645	0.01412
					2.3881	0.34013	2.38007	0.02119
					2.39253	0.34084	2.38398	0.01555
					2.39741	0.33033	2.3881	0.01969
					2.40153	0.34144	2.39248	0.00155
					2.40514	0.3365	2.39649	-0.00268
					2.40916	0.34835	2.40041	-0.0028
					2.41343	0.353	2.40484	-0.00537
					2.41786	0.34852	2.40926	-0.00732
					2.42188	0.35543	2.41338	-0.00481
					2.42605	0.35791	2.41709	0.00192
					2.43067	0.35988	2.42101	-8.60004e-05
					2.4349	0.35463	2.42554	0.0081
					2.43861	0.34453	2.43001	0.01079
					2.44237	0.34696	2.43373	0.01735
					2.44634	0.34652	2.43759	0.01669
					2.45122	0.34777	2.44258	0.01622
					2.45524	0.33901	2.44685	0.01554
					2.459	0.34163	2.45061	0.0073
					2.46368	0.35466	2.45468	0.00842
					2.46806	0.35259	2.459	0.00971
					2.47187	0.35923	2.46343	-0.00298
					2.47564	0.3615	2.4673	-0.00753
					2.47976	0.36227	2.47111	0.00758
					2.48439	0.36404	2.47559	-0.00342
					2.48881	0.374	2.47971	0.00816
					2.49278	0.36589	2.48377	0.00511
					2.497	0.36525	2.48754	0.00447
					2.50142	0.3703	2.49146	0.01038
					2.50559	0.35575	2.49639	0.00726
					2.50926	0.35351	2.50081	0.00823
					2.51302	0.35154	2.50458	0.00819
					2.51719	0.35438	2.5091	0.01331
					2.52197	0.34852	2.51358	0.00151
					2.52599	0.3514	2.5175	0.00268
					2.52986	0.35511	2.52116	-0.00198
					2.53469	0.34521	2.52513	-0.00278
					2.53881	0.36489	2.5296	0.00061396
					2.54247	0.36199	2.53413	-0.0018
					2.54634	0.36285	2.53815	0.00416
					2.55046	0.35964	2.54242	0.00475
					2.55519	0.37264	2.547	0.00607
					2.55946	0.37193	2.55127	0.00448
					2.56343	0.36102	2.55498	0.00215
					2.568	0.35546	2.5587	0.01068
					2.57243	0.35603	2.56261	0.00795
					2.57655	0.35858	2.56744	0.00846
					2.58016	0.35708	2.57141	0.01236
					2.58382	0.36055	2.57528	0.00492
					2.5883	0.35184	2.58001	0.01
					2.59282	0.36077	2.58453	-0.00165
					2.59654	0.36538	2.58825	-0.00208
					2.60081	0.36846	2.59206	-0.000891803
					2.60554	0.36976	2.59618	0.00424
					2.60966	0.37124	2.60071	0.00722
					2.61337	0.37981	2.60478	0.00149
					2.61744	0.38004	2.60864	0.01019
					2.62151	0.37936	2.61307	0.00375
					2.62594	0.37047	2.61739	0.01161
					2.62995	0.37307	2.62156	0.01197
					2.63397	0.35912	2.62543	0.01468
					2.6387	0.36208	2.62945	0.01052
					2.64292	0.36145	2.63392	0.01509
					2.64689	0.36513	2.63845	0.01339
					2.65086	0.36756	2.64211	-0.00154
					2.65483	0.35894	2.64613	-0.00116
					2.65956	0.36131	2.65096	-0.00207
					2.66363	0.36189	2.65488	0.00183
					2.66729	0.37371	2.65854	-0.00492
					2.67197	0.37533	2.66276	0.000513582
					2.67634	0.3773	2.66703	-0.000233352
					2.6801	0.37902	2.67156	0.00378
					2.68397	0.38193	2.67573	0.01179
					2.68809	0.37526	2.67955	0.00652
					2.69262	0.37306	2.68402	0.00983
					2.69689	0.37251	2.68809	0.0137
					2.70086	0.37041	2.69211	0.02335
					2.70508	0.36747	2.69602	0.01075
					2.70945	0.37151	2.70009	0.01324
					2.71347	0.37001	2.70498	0.00355
					2.71739	0.36692	2.70945	-0.00446
					2.72141	0.3721	2.71322	-0.01009
					2.72568	0.37234	2.7179	-0.00661
					2.73046	0.38314	2.72217	-0.00916
					2.73443	0.38251	2.72588	-0.00874
					2.73839	0.38782	2.72934	0.00369
					2.74302	0.38162	2.73351	0.00128
					2.74704	0.38093	2.73788	0.00627
					2.7507	0.37899	2.74226	0.00702
					2.75472	0.37804	2.74638	0.01585
					2.75889	0.3739	2.7506	0.01947
					2.76342	0.36984	2.75513	0.01789
					2.76754	0.37534	2.75935	0.01398
					2.77156	0.37098	2.76286	0.00828
					2.77634	0.37201	2.76662	0.00553
					2.78056	0.36642	2.77069	-0.00658
					2.78447	0.36667	2.77578	-0.00731
					2.78809	0.36851	2.77974	-0.00648
					2.79195	0.37964	2.78371	0.00147
					2.79648	0.38592	2.78865	0.00556
					2.80095	0.38976	2.79287	0.00378
					2.80487	0.39011	2.79653	0.000941813
					2.80914	0.38544	2.80039	0.01727
					2.81408	0.38994	2.80451	0.0183
					2.81799	0.38116	2.80904	0.01915
					2.82166	0.38772	2.81311	0.00904
					2.82578	0.38454	2.81708	0.0156
					2.83005	0.3826	2.82155	0.01276
					2.83442	0.37422	2.82578	0.00855
					2.83844	0.37342	2.83	-0.00408
					2.84231	0.38094	2.83376	-0.00929
					2.84693	0.38248	2.83758	0.000249873
					2.85126	0.3877	2.84205	-0.00141
					2.85512	0.38931	2.84658	-0.00391
					2.85904	0.39344	2.85044	0.00157
					2.86296	0.39689	2.85461	0.01122
					2.86799	0.39977	2.85945	0.01951
					2.87191	0.39392	2.86346	0.01888
					2.87567	0.38931	2.86708	0.01027
					2.88045	0.38844	2.8712	0.0066
					2.88483	0.38577	2.87547	0.01245
					2.88864	0.38857	2.88005	0.00464
					2.89256	0.38188	2.88422	-0.0043
					2.89678	0.3834	2.88813	-0.00907
					2.90146	0.38142	2.89266	-0.00507
					2.90573	0.38155	2.89678	-0.00185
					2.9096	0.38238	2.9007	-0.00984
					2.91377	0.38636	2.90436	-0.01573
					2.91804	0.39173	2.90822	-0.00363
					2.92221	0.40157	2.9129	0.0099
					2.92597	0.3937	2.91728	0.01564
					2.92979	0.39874	2.92109	0.02103
					2.93396	0.39927	2.92557	0.01204
					2.93869	0.40075	2.93015	0.01752
					2.94271	0.40339	2.93411	0.01344
					2.94668	0.39829	2.93777	0.01377
					2.95146	0.3958	2.94174	0.000334533
					2.95573	0.39501	2.94596	-0.00744
					2.95944	0.40129	2.95054	-0.00231
					2.96331	0.38737	2.95476	-0.00738
					2.96733	0.38853	2.95914	-0.00399
					2.9718	0.38259	2.96366	-0.00329
					2.97592	0.39933	2.96794	0.00756
					2.97994	0.39661	2.9717	0.00974
					2.98467	0.39799	2.97541	0.01068
					2.98904	0.40363	2.97928	0.00462
					2.99306	0.40659	2.98406	0.01411
					2.99672	0.40874	2.98787	0.02089
					3.00049	0.38597	2.99164	0.01859
					3.00517	0.39203	2.99647	0.00384
					3.00949	0.3858	3.00084	0.000911316
					3.0132	0.3938	3.00461	0.00423
					3.01743	0.39195	3.00858	0.0026
					3.0221	0.39418	3.0127	0.00475
					3.02617	0.39235	3.01727	-0.01314
					3.02999	0.40039	3.02144	-0.00745
					3.03406	0.40196	3.02536	0.000805491
					3.03833	0.39929	3.02979	0.00971
					3.04281	0.40196	3.03421	0.0064
					3.04687	0.40231	3.03843	0.00448
					3.05084	0.41472	3.0422	0.01441
					3.05547	0.41127	3.04611	0.01268
					3.05979	0.41364	3.05064	0.00862
					3.06376	0.40742	3.05506	-0.00386
					3.06768	0.41166	3.05883	-0.00101
					3.07159	0.40878	3.06285	0.00378
					3.07643	0.39634	3.06758	0.00433
					3.08039	0.399	3.07154	-0.00633
					3.08406	0.40179	3.07521	-0.00496
					3.08874	0.41174	3.07933	-0.000871735
					3.09301	0.40591	3.08365	0.00396
					3.09687	0.39718	3.08823	0.00422
					3.10069	0.40121	3.09245	-0.00927
					3.10481	0.40627	3.09636	0.00621
					3.10933	0.41509	3.10089	0.01456
					3.11361	0.40865	3.10496	0.01666
					3.11752	0.40864	3.10883	0.0115
					3.12185	0.40972	3.11264	0.0073
					3.12632	0.41214	3.11666	0.01611
					3.13039	0.41464	3.12154	0.00723
					3.13405	0.40305	3.12586	0.00688
					3.13802	0.39017	3.12968	-0.00392
					3.14234	0.38697	3.13441	-0.000832912
					3.14733	0.40291	3.13873	0.0023
					3.1513	0.40009	3.1425	0.00741
					3.15521	0.39838	3.14616	0.0011
					3.1601	0.40572	3.15028	0.00984
					3.16396	0.41666	3.15445	0.01252
					3.16752	0.41239	3.15857	0.02328
					3.17144	0.40491	3.16238	0.00786
					3.17566	0.4121	3.1664	0.000327062
					3.18014	0.42137	3.17118	0.00267
					3.18436	0.42114	3.17546	0.01386
					3.18843	0.4099	3.17927	0.01342
					3.19305	0.41283	3.18324	7.0237e-05
					3.19728	0.42178	3.18746	0.000399714
					3.20114	0.41401	3.1927	0.00119
					3.2047	0.40946	3.19672	0.01187
					3.20857	0.39957	3.20063	0.000382056
					3.2132	0.39657	3.20567	-0.00732
					3.21772	0.4085	3.20979	-0.00422
					3.22159	0.4045	3.2134	0.00264
					3.22606	0.40445	3.21721	0.000120214
					3.23079	0.40215	3.22128	0.00294
					3.23476	0.41469	3.22571	0.00663
					3.23842	0.42124	3.22978	0.01335
					3.24249	0.42207	3.23369	0.02245
					3.24671	0.41788	3.23812	0.01015
					3.25114	0.42173	3.24249	0.00588
					3.25516	0.42235	3.24677	0.00172
					3.25923	0.41568	3.25043	0.00971
					3.26375	0.4186	3.25429	0.000734479
					3.26797	0.40941	3.25882	-0.00426
					3.27174	0.41758	3.26324	-0.00313
					3.2756	0.41322	3.26706	0.00539
					3.27967	0.40869	3.27103	0.01045
					3.28456	0.4041	3.27601	0.00424
					3.28852	0.40591	3.28013	0.00705
					3.29229	0.41062	3.2839	0.01036
					3.29702	0.41799	3.28781	0.01338
					3.30134	0.42173	3.29208	0.01184
					3.30516	0.42491	3.29656	0.00114
					3.30902	0.4402	3.30063	0.00722
					3.31324	0.431	3.3046	0.01468
					3.31777	0.43008	3.30907	0.01715
					3.32199	0.42277	3.31329	0.00302
					3.32596	0.42534	3.31731	0.00341
					3.33033	0.42468	3.32113	0.00155
					3.33471	0.42537	3.32514	-0.00176
					3.33898	0.41075	3.32993	-0.0056
					3.34274	0.40717	3.33394	-0.00901
					3.34651	0.42612	3.33761	-0.00435
					3.35083	0.42193	3.34198	0.00914
					3.35541	0.41693	3.34651	0.01645
					3.35927	0.4053	3.35052	0.01222
					3.36304	0.41983	3.35454	0.0124
					3.36777	0.42968	3.35876	0.01579
					3.37199	0.42836	3.36329	0.01333
					3.3757	0.42898	3.36767	-0.00296
					3.37962	0.43095	3.37158	-0.00872
					3.38379	0.43217	3.3758	-0.01232
					3.38857	0.44022	3.38028	-0.0032
					3.39289	0.43098	3.3846	-0.00863
					3.39681	0.42654	3.38837	-0.00744
					3.40149	0.42456	3.39208	-0.00494
					3.40581	0.42585	3.3962	0.00851
					3.40983	0.41827	3.40108	0.01852
					3.41349	0.40762	3.4049	0.00973
					3.41731	0.42028	3.40861	0.0116
					3.42183	0.42827	3.41334	0.00887
					3.42621	0.43648	3.41766	0.01871
					3.42997	0.42955	3.42153	0.01168
					3.43424	0.4257	3.42545	0.00557
					3.43898	0.42658	3.42946	0.00214
					3.44299	0.44131	3.43394	0.00804
					3.44666	0.43888	3.43811	0.0055
					3.45078	0.43152	3.44213	-0.00504
					3.45505	0.43757	3.4466	-0.00726
					3.45963	0.43832	3.45093	-0.00437
					3.46359	0.43964	3.4551	0.00646
					3.46761	0.42719	3.45891	0.00701
					3.47214	0.43271	3.46288	0.01037
					3.47631	0.42419	3.46731	0.01352
					3.48022	0.42916	3.47178	0.02549
					3.48414	0.4228	3.47555	0.02338
					3.48816	0.4149	3.47956	0.01691
					3.49299	0.42319	3.4845	0.00542
					3.49701	0.43098	3.48836	-0.00193
					3.50062	0.44488	3.49187	0.000216995
					3.50525	0.43628	3.49589	-0.0061
					3.50962	0.44	3.50001	-0.00328
					3.51344	0.44148	3.50438	-0.01686
					3.51735	0.44169	3.50866	0.00186
					3.52158	0.44872	3.51252	0.01153
					3.52605	0.431	3.51715	0.01296
					3.53032	0.43076	3.52142	0.01377
					3.53429	0.42808	3.52549	0.01251
					3.53851	0.43331	3.52931	0.01879
					3.54294	0.42789	3.53343	0.00566
					3.54701	0.43222	3.53826	-0.00173
					3.55072	0.43536	3.54263	-0.00412
					3.55469	0.43546	3.5464	0.00383
					3.55906	0.42797	3.55113	0.00426
					3.56394	0.43412	3.55545	-0.00187
					3.56786	0.43932	3.55911	-0.0074
					3.57178	0.44689	3.56267	-0.00855
					3.57661	0.44518	3.56679	0.00365
					3.58063	0.44084	3.57127	0.00497
					3.58419	0.4413	3.57564	0.00509
					3.58816	0.4447	3.57966	0.01178
					3.59238	0.44316	3.58388	0.01847
					3.5969	0.43782	3.58846	0.02207
					3.60113	0.4239	3.59263	0.01695
					3.60525	0.42776	3.59634	0.01479
					3.60982	0.42954	3.60021	0.01442
					3.61394	0.42764	3.60428	0.00519
					3.61781	0.42935	3.60901	0.00525
					3.62142	0.43072	3.61298	-0.01543
					3.62523	0.4411	3.61679	-0.01053
					3.62981	0.44834	3.62183	-0.00665
					3.63429	0.44768	3.62635	0.00134
					3.63815	0.44126	3.63002	0.00816
					3.64263	0.44072	3.63378	0.01052
					3.64751	0.44501	3.6378	0.0249
					3.65143	0.4407	3.64232	0.01517
					3.65489	0.43751	3.64634	0.01988
					3.6589	0.43154	3.65026	0.00696
					3.66323	0.43727	3.65479	0.00807
					3.66765	0.44369	3.65931	0.00546
					3.67152	0.43589	3.66338	0.00699
					3.67549	0.43647	3.66709	-0.000622721
					3.68022	0.43128	3.67101	-0.01155
					3.68454	0.44595	3.67544	3.70925e-05
					3.68835	0.44363	3.67986	-0.00252
					3.69232	0.44539	3.68362	-3.65664e-05
					3.69634	0.44832	3.68764	-0.0031
					3.70132	0.45991	3.69263	0.00112
					3.70534	0.46069	3.6967	0.00836
					3.709	0.45162	3.70041	0.01571
					3.71358	0.45368	3.70453	0.01064
					3.71816	0.44478	3.70885	0.01562
					3.72203	0.45571	3.71338	0.0178
					3.72584	0.44105	3.7174	0.01186
					3.73001	0.42605	3.72142	0.01026
					3.73454	0.42143	3.72589	-0.00306
					3.73876	0.44184	3.73011	0.00149
					3.74273	0.44325	3.73403	-0.00136
					3.74705	0.44401	3.73774	-0.00178
					3.75142	0.4473	3.74171	-0.00291
					3.7556	0.44951	3.74659	0.000346394
					3.75931	0.4632	3.75092	0.01272
					3.76312	0.45879	3.75463	0.01399
					3.76724	0.45495	3.7591	0.01264
					3.77207	0.44646	3.76353	0.00549
					3.77604	0.45416	3.76739	0.00814
					3.77991	0.45744	3.77106	0.00852
					3.78469	0.45047	3.77518	0.00685
					3.78876	0.45187	3.7796	0.00622
					3.79257	0.45365	3.78408	0.00343
					3.79639	0.45273	3.7882	0.01008
					3.80051	0.4435	3.79242	0.00705
					3.80519	0.43615	3.7969	0.00271
					3.80946	0.43999	3.80107	-0.00425
					3.81338	0.44765	3.80483	-0.000678513
					3.81805	0.44968	3.80859	-0.000588202
					3.82233	0.45831	3.81261	0.00177
					3.82629	0.46089	3.81739	0.00279
					3.82991	0.46907	3.82126	0.00535
					3.83362	0.47077	3.82507	0.00739
					3.83825	0.46781	3.82996	0.00927
					3.84267	0.45869	3.83413	0.00994
					3.84654	0.45197	3.83794	0.00867
					3.85086	0.45319	3.84196	0.00543
					3.85559	0.44762	3.84603	0.00583
					3.85966	0.44095	3.8505	0.0055
					3.86337	0.43929	3.85468	-0.00399
					3.86749	0.44566	3.85864	0.00196
					3.87156	0.4473	3.86312	0.00143
					3.87594	0.45443	3.86754	0.01049
					3.8799	0.45631	3.87177	0.00302
					3.88397	0.46093	3.87558	-0.00114
					3.8885	0.45962	3.87939	-0.00139
					3.89277	0.46195	3.88397	0.00495
					3.89684	0.45589	3.88845	0.01085
					3.90081	0.45437	3.89211	0.00821
					3.90478	0.46283	3.89598	0.015
					3.90966	0.46489	3.90076	0.02106
					3.91368	0.46268	3.90462	0.01887
					3.91729	0.45752	3.90823	0.00524
					3.92192	0.45528	3.9123	0.00931
					3.92629	0.45624	3.91668	-0.00173
					3.93016	0.45187	3.92136	-0.00184
					3.93392	0.45202	3.92553	-0.00821
					3.93814	0.45493	3.92944	-0.00567
					3.94267	0.46158	3.93397	-0.00379
					3.94694	0.46508	3.93809	-0.00474
					3.95086	0.47429	3.94216	0.00815
					3.95498	0.46435	3.94597	0.00371
					3.9594	0.47564	3.94984	0.0148
					3.96347	0.47355	3.95482	0.01383
					3.96718	0.46188	3.95945	0.01494
					3.97125	0.45976	3.96352	0.00767
					3.97563	0.45068	3.96825	0.00315
					3.98051	0.44195	3.97227	0.00572
					3.98458	0.45503	3.97583	0.00324
					3.98855	0.45758	3.97944	0.00781
					3.99353	0.44413	3.98361	-0.00758
					3.9974	0.45963	3.98799	-0.01055
					4.00091	0.46171	3.99231	-0.00762
					4.00467	0.46611	3.99638	-0.00559
					4.00884	0.4685	4.00065	-0.00113
					4.01342	0.46029	4.00518	0.00752
					4.01759	0.46875	4.00935	0.02082
					4.02166	0.46317	4.01306	0.01597
					4.02644	0.47795	4.01672	0.02103
					4.03071	0.47195	4.02064	0.01807
					4.03463	0.46959	4.02547	0.01755
					4.03824	0.47452	4.02949	0.00945
					4.0421	0.46317	4.03331	0.00388
					4.04673	0.45355	4.03844	-0.00395
					4.05106	0.45589	4.04297	-0.01154
					4.05487	0.45571	4.04668	-0.00451
					4.05924	0.45418	4.05055	0.000166384
					4.06403	0.46488	4.05462	0.00288
					4.0681	0.46146	4.05909	0.00815
					4.07171	0.46908	4.06316	0.00851
					4.07567	0.47993	4.06718	0.00931
					4.0799	0.47757	4.07176	0.0158
					4.08432	0.47105	4.07613	0.01572
					4.08829	0.467	4.0802	0.01777
					4.09231	0.46662	4.08381	0.01095
					4.09704	0.47165	4.08747	0.01463
					4.10136	0.45935	4.09195	0.00127
					4.10507	0.46147	4.09658	-0.000764875
					4.10889	0.45635	4.10034	-0.00487
					4.1128	0.45953	4.10426	-0.00809
					4.11779	0.45935	4.10894	-0.00856
					4.12186	0.45998	4.11306	-0.01234
					4.12562	0.46711	4.11682	-0.00226
					4.1303	0.46085	4.12094	0.00463
					4.13488	0.46823	4.12537	0.01602
					4.13879	0.46494	4.1301	0.01879
					4.14246	0.47865	4.13437	0.02197
					4.14642	0.48271	4.13818	0.01483
					4.1511	0.48247	4.14256	0.01411
					4.15527	0.4836	4.14678	0.0089
					4.15929	0.47792	4.15065	0.000730362
					4.16346	0.47548	4.15441	0.00142
					4.16799	0.46171	4.15827	-0.0037
					4.17216	0.47041	4.16316	-0.00124
					4.17597	0.46416	4.16748	-0.00813
					4.17974	0.46224	4.17119	-0.004
					4.18381	0.46636	4.17582	0.00232
					4.18869	0.46872	4.1803	0.00635
					4.19266	0.47042	4.18416	0.00616
					4.19642	0.46854	4.18783	0.01138
					4.2013	0.47599	4.19189	0.01364
					4.20542	0.4741	4.19627	0.01627
					4.20919	0.47841	4.20069	0.01765
					4.2131	0.47511	4.20481	0.00797
					4.21722	0.4795	4.20914	0.0165
					4.2219	0.47971	4.21371	0.00625
					4.22618	0.48073	4.21794	-0.00145
					4.23014	0.46734	4.22165	-0.00275
					4.23477	0.46563	4.22536	-0.00947
					4.2391	0.46703	4.22933	0.000158432
					4.24316	0.46349	4.23431	0.00276
					4.24678	0.4689	4.23823	0.01015
					4.25059	0.46566	4.24194	0.00194
					4.25527	0.47204	4.24672	0.01421
					4.25964	0.47109	4.251	0.01388
					4.26331	0.48288	4.25486	0.01183
					4.26748	0.48527	4.25873	0.00726
					4.27231	0.48596	4.26285	0.00742
					4.27653	0.48667	4.26743	0.0033
					4.28024	0.48055	4.27155	0.00159
					4.28426	0.47958	4.27541	0.00494
					4.28853	0.47647	4.27984	0.00337
					4.29301	0.48173	4.28416	-0.000602489
					4.29688	0.47383	4.28838	-0.00267
					4.30074	0.47368	4.29214	-0.00432
					4.30532	0.46829	4.29611	-0.000229517
					4.30969	0.47041	4.30069	0.00618
					4.31371	0.47095	4.30517	0.00288
					4.31768	0.467	4.30883	0.01606
					4.32175	0.47248	4.31269	0.01215
					4.32648	0.46757	4.31753	0.00873
					4.3305	0.48115	4.32144	0.01709
					4.33411	0.4883	4.32526	0.01641
					4.33858	0.48904	4.32943	0.0093
					4.34301	0.4892	4.33365	-0.00429
					4.34682	0.48763	4.33812	0.00475
					4.35064	0.47878	4.34224	0.00252
					4.35481	0.48027	4.34616	0.00565
					4.35939	0.47666	4.35064	0.000453871
					4.36371	0.47782	4.35481	0.00359
					4.36757	0.47545	4.35883	0.00739
					4.37185	0.47629	4.36279	0.00869
					4.37637	0.47736	4.36686	0.00524
					4.38054	0.47275	4.37164	0.00471
					4.38426	0.4833	4.37576	0.01219
					4.38807	0.47917	4.37953	0.00939
					4.39219	0.48869	4.38416	0.01177
					4.39682	0.4832	4.38863	0.00727
					4.40084	0.49002	4.39239	0.0122
					4.4047	0.4935	4.39596	0.00704
					4.40959	0.4857	4.40018	0.01051
					4.41371	0.48745	4.40445	0.000733003
					4.41742	0.48238	4.40882	-0.00696
					4.42139	0.48418	4.41289	-0.00415
					4.42551	0.47541	4.41722	-0.01206
					4.43003	0.47471	4.42179	5.8857e-05
					4.43425	0.4686	4.42602	0.00135
					4.43827	0.47434	4.42968	0.00583
					4.4429	0.4816	4.43349	0.00276
					4.44717	0.48019	4.43761	0.00154
					4.45114	0.48049	4.44255	0.00118
					4.4547	0.48007	4.44651	0.00257
					4.45852	0.4876	4.45033	0.01177
					4.46304	0.48793	4.45526	0.01131
					4.46757	0.48904	4.45948	0.01587
					4.47138	0.4862	4.46315	6.00165e-05
					4.47551	0.49013	4.46701	0.00158
					4.48044	0.48602	4.47103	0.01389
					4.48476	0.49113	4.47556	0.00506
					4.48832	0.4851	4.47973	-8.92074e-05
					4.49249	0.47993	4.4838	-0.00691
					4.49682	0.47279	4.48832	-0.00683
					4.50124	0.47486	4.4927	0.00986
					4.50506	0.47396	4.49677	0.01224
					4.50902	0.48226	4.50033	0.01167
					4.51365	0.49474	4.50419	0.01501
					4.51782	0.49845	4.50882	0.01174
					4.52169	0.49952	4.51345	0.02183
					4.52566	0.49572	4.51726	0.01169
					4.52957	0.5057	4.52138	0.00821
					4.53456	0.49754	4.52611	0.00298
					4.53847	0.49474	4.53008	0.00608
					4.54219	0.48918	4.53369	0.00375
					4.54692	0.48307	4.53761	-0.00569
					4.55144	0.48876	4.54173	-0.00145
					4.55521	0.48204	4.54625	0.000563429
					4.55897	0.4846	4.55043	0.00265
					4.56324	0.47646	4.55439	-0.00599
					4.56807	0.48402	4.55912	0.00356
					4.57235	0.47844	4.5635	0.00857
					4.57631	0.4837	4.56757	0.01382
					4.58049	0.48704	4.57128	0.012
					4.58476	0.49306	4.57514	0.0124
					4.58903	0.50031	4.57993	0.01269
					4.59279	0.50538	4.58415	0.0057
					4.59666	0.5046	4.58791	0.00478
					4.60093	0.49795	4.59264	-0.01307
					4.60561	0.5	4.59712	-0.01763
					4.60943	0.49135	4.60088	-0.00827
					4.61324	0.4935	4.60449	-0.00139
					4.61807	0.48227	4.60866	-0.00529
					4.62229	0.48117	4.61309	0.000702624
					4.62601	0.4889	4.61746	0.00514
					4.62987	0.48882	4.62148	0.00627
					4.63389	0.49117	4.62565	0.01761
					4.63867	0.49569	4.63028	0.01126
					4.64294	0.50078	4.63465	0.0159
					4.64686	0.49781	4.63832	0.01646
					4.65144	0.49654	4.64198	0.01962
					4.65566	0.49789	4.646	0.00172
					4.65963	0.49896	4.65073	-0.000154461
					4.66329	0.50891	4.65464	0.000582546
					4.66705	0.50401	4.65846	0.00271
					4.67163	0.4998	4.66324	-0.00189
					4.67611	0.4925	4.66756	-0.00773
					4.67992	0.49209	4.67138	-0.000253318
					4.68414	0.48923	4.67534	0.00544
					4.68887	0.48721	4.67936	0.02044
					4.69289	0.47568	4.68384	0.02025
					4.6966	0.48732	4.68806	0.02361
					4.70062	0.49361	4.69208	0.02313
					4.70484	0.5011	4.69655	0.02406
					4.70947	0.49924	4.70088	0.01247
					4.71354	0.49828	4.705	-0.00511
					4.71756	0.50317	4.70886	-0.0018
					4.72209	0.4978	4.71278	3.92757e-05
					4.72631	0.50391	4.71725	-0.00176
					4.73028	0.50043	4.72183	-0.00696
					4.73429	0.50568	4.7256	-0.01047
					4.73821	0.49849	4.72951	-0.00608
					4.74314	0.50121	4.73424	0.00492
					4.74721	0.49634	4.73826	0.01328
					4.75087	0.49421	4.74192	0.00928
					4.75545	0.49568	4.74594	0.00754
					4.75962	0.49525	4.75032	0.01934
					4.76334	0.49855	4.75499	0.01888
					4.76705	0.49177	4.75911	0.00853
					4.77112	0.50182	4.76303	0.00548
					4.77575	0.51019	4.76751	-0.000279754
					4.78007	0.51406	4.77163	0.000253595
					4.78414	0.5104	4.77559	-0.00475
					4.78846	0.51448	4.77941	-0.01168
					4.79289	0.51126	4.78343	-0.01049
					4.79706	0.50729	4.78826	0.00323
					4.80082	0.49762	4.79263	0.000369697
					4.80474	0.49028	4.7964	0.00629
					4.80901	0.48918	4.80103	0.0098
					4.81364	0.49259	4.8053	0.01047
					4.81766	0.49855	4.80906	0.01925
					4.82157	0.48943	4.81272	-0.0018
					4.82651	0.49908	4.81679	-0.00221
					4.83042	0.49314	4.82112	0.00328
					4.83404	0.51005	4.82554	0.01128
					4.8379	0.50194	4.82956	0.01055
					4.84217	0.49799	4.83368	0.0051
					4.84675	0.50323	4.83831	-0.00392
					4.85082	0.51121	4.84253	-0.000522948
					4.85484	0.51846	4.84624	0.01054
					4.85957	0.50927	4.85006	-0.000124196
					4.86379	0.50748	4.85413	0.000228109
					4.86776	0.49241	4.85896	-0.00551
					4.87147	0.49996	4.86313	0.01047
					4.87544	0.49769	4.86715	0.01307
					4.88012	0.49488	4.87203	0.00917
					4.88454	0.50068	4.8764	0.00411
					4.88831	0.50313	4.87996	0.00911
					4.89263	0.51175	4.88378	0.01305
					4.89751	0.50525	4.8879	0.01041
					4.90153	0.51249	4.89232	-0.00377
					4.90504	0.50662	4.89634	-0.00916
					4.90901	0.51614	4.90031	0.00688
					4.91323	0.50215	4.90463	0.0032
					4.9175	0.50268	4.90911	-0.01346
					4.92162	0.50415	4.91338	-0.0125
					4.92569	0.50236	4.9172	-0.00284
					4.93047	0.50413	4.92106	0.000839003
					4.93479	0.49233	4.92569	-0.00427
					4.93861	0.4912	4.93011	-0.00706
					4.94242	0.49528	4.93388	0.00823
					4.94619	0.50084	4.93785	0.01366
					4.95102	0.49632	4.94273	0.01431
					4.95504	0.49434	4.9468	0.01296
					4.9589	0.49965	4.95041	0.01676
					4.96368	0.51299	4.95448	0.01388
					4.96816	0.51239	4.95865	0.01298
					4.97203	0.50958	4.96323	-0.00446
					4.97579	0.51855	4.96745	-0.00902
					4.97986	0.5164	4.97126	-0.00741
					4.98454	0.51807	4.97574	0.00175
					4.98876	0.5039	4.98001	0.0073
					4.99273	0.4971	4.98413	0.00424
					4.9969	0.501	4.98774	-0.00142
					5.00117	0.51813	4.99151	0.00996
					5.00534	0.50684	4.99629	0.01383
					5.00916	0.49568	5.00061	0.01623
					5.01292	0.50217	5.00443	0.0083
					5.01709	0.50366	5.00895	0.01048
					5.02223	0.51116	5.01338	0.01308
					5.02619	0.50529	5.0174	0.0106
					5.02991	0.50618	5.02111	-0.00335
					5.03474	0.51675	5.02518	-0.01126
					5.03886	0.51795	5.0296	-0.00226
					5.04247	0.51471	5.03413	-0.00441
					5.04629	0.51049	5.03815	-0.0053
					5.05051	0.50455	5.04232	-0.01333
					5.05529	0.50833	5.04674	-0.00107
					5.05956	0.50219	5.05096	0.01397
					5.06358	0.49133	5.05473	0.01345
					5.06811	0.48798	5.05849	0.00915
					5.07243	0.50498	5.06246	0.01377
					5.07645	0.51637	5.06724	0.01313
					5.08006	0.50366	5.07126	0.00803
					5.08382	0.50894	5.07497	0.00345
					5.0884	0.50595	5.07985	-0.00997
					5.09277	0.51892	5.08418	-0.00149
					5.09654	0.51849	5.08804	-0.00157
					5.10081	0.51855	5.09201	-0.000382316
					5.10569	0.51849	5.09598	-0.01179
					5.10971	0.51755	5.10066	-0.01007
					5.11337	0.52149	5.10498	-0.0025
					5.11749	0.50786	5.10885	0.00381
					5.12182	0.50686	5.11332	0.01252
					5.12639	0.50416	5.11749	5.25448e-05
					5.13026	0.50356	5.12161	0.02123
					5.13418	0.50271	5.12543	0.02411
					5.13875	0.4965	5.12929	0.02738
					5.14297	0.50165	5.13397	0.01258
					5.14694	0.51333	5.13845	0.00466
					5.15086	0.51988	5.14211	0.00723
					5.15493	0.50976	5.14603	0.00424
					5.15971	0.516	5.15086	-0.00791
					5.16368	0.51025	5.15493	-0.00856
					5.16734	0.52031	5.15859	-0.000864625
					5.17197	0.51214	5.16276	0.0021
					5.17619	0.51076	5.16703	0.00789
					5.18	0.50394	5.17156	0.00516
					5.18372	0.50648	5.17568	0.01198
					5.18794	0.5174	5.17955	0.02149
					5.19262	0.51142	5.18402	0.01584
					5.19684	0.50429	5.18814	0.00459
					5.20086	0.4989	5.19221	0.0037
					5.20513	0.51191	5.19613	0.01163
					5.2095	0.51408	5.2002	0.0199
					5.21362	0.51671	5.20508	-0.00049434
					5.21744	0.51711	5.20935	-0.00736
					5.22141	0.52209	5.21311	-0.00651
					5.22583	0.53304	5.21769	-0.00519
					5.23061	0.51887	5.22196	0.00327
					5.23458	0.5141	5.22573	-0.00441
					5.2386	0.50166	5.22924	-0.00344
					5.24353	0.51017	5.23336	0.0015
					5.2474	0.50401	5.23773	0.01165
					5.25091	0.49803	5.24211	0.01343
					5.25477	0.49778	5.24618	0.01102
					5.25894	0.50251	5.25045	0.00891
					5.26347	0.50621	5.25503	-0.000952752
					5.26764	0.50807	5.2593	0.00788
					5.27156	0.49801	5.26301	0.00113
					5.27618	0.50508	5.26672	0.000338108
					5.28035	0.51822	5.27074	-0.000408503
					5.28432	0.51239	5.27568	0.00633
					5.28804	0.51688	5.27985	0.00453
					5.29195	0.51185	5.28376	-0.01035
					5.29653	0.52195	5.2887	-0.00603
					5.30106	0.51791	5.29297	0.00367
					5.30492	0.50975	5.29658	0.01837
					5.30935	0.50392	5.30045	0.0036
					5.31428	0.50542	5.30451	0.00569
					5.31835	0.52518	5.30909	0.01211
					5.32186	0.50256	5.31321	0.02205
					5.32578	0.50301	5.31703	0.01475
					5.33015	0.50766	5.32135	0.00538
					5.33457	0.51612	5.32578	0.00274
					5.33854	0.52019	5.32984	0.00316
					5.34256	0.5237	5.33356	0.00714
					5.34724	0.51058	5.33742	-0.00657
					5.35156	0.51535	5.3418	-0.00142
					5.35538	0.52287	5.34632	0.00153
					5.35914	0.52511	5.35029	0.01423
					5.36296	0.5146	5.35441	0.01156
					5.36774	0.51637	5.3594	0.00439
					5.37181	0.516	5.36352	0.00681
					5.37557	0.5079	5.36723	0.00916
					5.3803	0.50615	5.3713	0.01088
					5.38478	0.49477	5.37552	0.00522
					5.38864	0.49925	5.3801	0.00528
					5.39256	0.50326	5.38417	0.01197
					5.39673	0.50732	5.38803	0.01398
					5.40136	0.50497	5.39251	0.00205
					5.40558	0.50512	5.39683	-0.00598
					5.4096	0.52603	5.4008	-0.0115
					5.41397	0.52335	5.40456	-0.00811
					5.41829	0.51769	5.40833	-0.00766
					5.42231	0.50985	5.413	-0.00698
					5.42592	0.51418	5.41723	-0.00671
					5.42959	0.51385	5.42099	0.0088
					5.43365	0.51454	5.42547	0.0171
					5.43828	0.50568	5.42999	0.00882
					5.4423	0.50398	5.43401	0.01124
					5.44627	0.50991	5.43772	0.01254
					5.4513	0.50755	5.44179	0.01885
					5.45563	0.50641	5.44622	0.01038
					5.45934	0.50038	5.45059	0.00506
					5.46321	0.50472	5.45466	-0.0067
					5.46717	0.51141	5.45883	-0.0037
					5.47185	0.51609	5.46341	0.00353
					5.47613	0.51327	5.46789	-0.00644
					5.48014	0.51153	5.47165	-0.00305
					5.48482	0.52052	5.47531	-0.00286
					5.4892	0.52024	5.47933	0.00837
					5.49322	0.51035	5.48431	0.0034
					5.49693	0.49614	5.48818	0.00347
					5.50059	0.49683	5.49184	0.0063
					5.50512	0.50548	5.49672	0.02074
					5.50954	0.50399	5.501	0.02868
					5.51326	0.49593	5.50486	0.01293
					5.51758	0.50395	5.50873	0.013
					5.52236	0.50847	5.51275	-0.000624322
					5.52648	0.51667	5.51738	0.00379
					5.53019	0.51511	5.5216	-0.00404
					5.53416	0.5109	5.52551	-0.01021
					5.53838	0.51802	5.52994	-0.01067
					5.54281	0.51717	5.53431	0.000930575
					5.54693	0.52024	5.53848	0.01208
					5.551	0.50835	5.5424	0.0086
					5.55547	0.51382	5.54637	0.0089
					5.55969	0.51863	5.551	0.02074
					5.56361	0.51666	5.55537	0.01854
					5.56747	0.50654	5.55903	0.0152
					5.57144	0.49742	5.5629	0.01466
					5.57643	0.50237	5.56747	0.000263974
					5.58044	0.50043	5.57139	0.00864
					5.584	0.50507	5.57505	0.00333
					5.58873	0.49233	5.57912	-9.8325e-05
					5.59301	0.50543	5.58345	-0.01121
					5.59677	0.51802	5.58802	-0.00379
					5.60059	0.52575	5.5923	0.01088
					5.60486	0.52051	5.59626	0.000214342
					5.60944	0.51505	5.60084	0.000412395
					5.61376	0.51548	5.60496	0.00155
					5.61763	0.5192	5.60893	0.01254
					5.6218	0.51778	5.61274	0.01837
					5.62617	0.50444	5.61671	0.02573
					5.63029	0.50097	5.62159	0.01252
					5.63405	0.50496	5.62581	0.01282
					5.63792	0.50357	5.62963	0.01741
					5.64209	0.49939	5.63431	0.00417
					5.64692	0.50639	5.63863	-0.00842
					5.65094	0.51132	5.6424	-0.01124
					5.65496	0.50892	5.64611	-0.0096
					5.65989	0.50784	5.65018	-0.00845
					5.66391	0.50511	5.65455	-0.00797
					5.66752	0.51289	5.65893	-0.00134
					5.67139	0.51464	5.66305	0.01658
					5.67561	0.5155	5.66737	0.01323
					5.68024	0.51013	5.6719	0.01545
					5.68441	0.5085	5.67596	0.0102
					5.68843	0.50875	5.67963	0.01337
					5.693	0.51109	5.68344	0.01627
					5.69723	0.50219	5.68761	0.00489
					5.70109	0.49268	5.69239	-0.000242662
					5.70465	0.48748	5.69641	-0.01415
					5.70862	0.49344	5.70023	-0.00534
					5.7132	0.50003	5.70511	-0.00142
					5.71767	0.49501	5.70943	-0.00176
					5.72149	0.49688	5.71309	-0.0056
					5.72581	0.51369	5.71696	0.000677523
					5.73069	0.51847	5.72103	-0.00179
					5.73471	0.51794	5.72571	0.01314
					5.73837	0.51151	5.72978	0.01381
					5.74244	0.51032	5.73379	0.00742
					5.74661	0.5072	5.73832	0.02026
					5.75104	0.49527	5.7427	0.02588
					5.75506	0.48064	5.74671	0.0194
					5.75918	0.46943	5.75038	0.00407
					5.76396	0.44079	5.75429	0.00517
					5.76823	0.44714	5.75882	-0.000475828
					5.77204	0.43344	5.7633	-0.00482
					5.77586	0.44026	5.76701	-0.00569
					5.77972	0.43871	5.77103	-0.00855
					5.78445	0.44506	5.77601	-0.000463345
					5.78827	0.4412	5.78003	0.0079
					5.79198	0.4278	5.78369	0.01138
					5.79681	0.43325	5.78781	0.01526
					5.80104	0.43567	5.79193	0.01958
					5.80516	0.43755	5.79646	0.01581
					5.80897	0.42832	5.80048	0.01299
					5.81314	0.43013	5.80434	0.00502
					5.81787	0.43027	5.80902	-0.000212826
					5.82209	0.43521	5.81324	-0.000883126
					5.82606	0.43101	5.81731	-0.00341
					5.83038	0.42012	5.82113	-0.000511857
					5.83486	0.41789	5.82489	-0.00524
					5.83898	0.41606	5.82957	0.00668
					5.84269	0.42817	5.83389	0.00558
					5.84651	0.41995	5.83761	0.00419
					5.85078	0.42308	5.84203	0.00214
					5.85556	0.42289	5.84676	-0.000996428
					5.85938	0.43686	5.85068	0.00526
					5.86314	0.44393	5.85434	0.00955
					5.86797	0.43688	5.85841	0.00894
					5.87219	0.43625	5.86283	0.00882
					5.87585	0.43246	5.86731	0.00743
					5.87982	0.42956	5.87143	0.00656
					5.88399	0.41276	5.87565	0.01463
					5.88862	0.41411	5.88018	0.00552
					5.89284	0.41482	5.88445	0.00385
					5.89681	0.41886	5.88816	-0.00706
					5.90129	0.4167	5.89193	-0.00449
					5.90561	0.42154	5.89584	-0.0075
					5.90968	0.41994	5.90073	-0.00694
					5.91334	0.4274	5.90474	0.00699
					5.91716	0.43161	5.90841	0.00543
					5.92178	0.42317	5.91319	0.01458
					5.92626	0.42226	5.91766	0.01324
					5.93002	0.42173	5.92153	0.0173
					5.9343	0.42617	5.92555	0.01305
					5.93892	0.4218	5.92957	0.01417
					5.94284	0.42162	5.93419	0.00392
					5.94655	0.41781	5.93826	0.000776702
					5.95072	0.4245	5.94218	0.00117
					5.95495	0.42836	5.94655	0.000690452
					5.95932	0.41529	5.95083	0.00448
					5.96334	0.41311	5.9551	-0.0038
					5.96731	0.4139	5.95907	0.00259
					5.97204	0.41349	5.96298	0.00732
					5.97626	0.41857	5.96766	0.00817
					5.98022	0.41545	5.97188	6.15493e-05
					5.98409	0.41847	5.9756	0.00348
					5.98801	0.43814	5.97951	0.00291
					5.99279	0.43575	5.98434	0.00675
					5.99696	0.43681	5.98831	0.00791
					6.00052	0.42947	5.99192	0.00741
					6.00515	0.42841	5.99609	0.00925
					6.00947	0.41491	6.00042	0.01239
					6.01329	0.41947	6.00505	0.01733
					6.0171	0.41706	6.00911	0.00341
					6.02132	0.39937	6.01288	-0.00172
					6.0259	0.41486	6.01746	-0.00423
					6.03032	0.40763	6.02147	-0.00562
					6.03434	0.41835	6.02544	-0.00884
					6.03856	0.41631	6.02946	-0.00536
					6.04294	0.42622	6.03348	0.00274
					6.04706	0.43027	6.03841	0.00487
					6.05077	0.42663	6.04279	0.01783
					6.05474	0.42427	6.0465	0.01801
					6.05911	0.41919	6.05118	0.02196
					6.06379	0.42711	6.05545	0.02056
					6.06776	0.41953	6.05921	0.01398
					6.07168	0.41646	6.06272	0.000821877
					6.07651	0.41198	6.06674	-0.00432
					6.08058	0.41739	6.07112	-0.00877
					6.08429	0.42367	6.07544	-0.00998
					6.08816	0.41576	6.07966	-0.00777
					6.09238	0.41057	6.08393	-0.00625
					6.09695	0.40739	6.08841	-0.000653009
					6.10107	0.41573	6.09258	0.0027
					6.10504	0.41964	6.09624	0.01341
					6.10972	0.4188	6.10006	0.01383
					6.11389	0.419	6.10413	0.01647
					6.11776	0.43012	6.10881	0.01165
					6.12137	0.43062	6.11287	0.01255
					6.12523	0.43189	6.11674	0.00277
					6.12996	0.42323	6.12183	0.0024
					6.13449	0.42059	6.1262	0.000758003
					6.13831	0.42242	6.12991	-0.00746
					6.14273	0.41322	6.13393	-0.00383
					6.14761	0.4061	6.138	-0.0059
					6.15163	0.40443	6.14248	0.00385
					6.15519	0.40926	6.14639	0.000323787
					6.15926	0.41001	6.15031	0.00736
					6.16353	0.41442	6.15468	0.00858
					6.16796	0.41695	6.15901	0.0145
					6.17193	0.41938	6.16318	0.01648
					6.17584	0.42505	6.16684	0.015
					6.18032	0.41664	6.17065	0.01615
					6.18469	0.42175	6.17518	0.01159
					6.18846	0.42184	6.17971	0.00954
					6.19232	0.4229	6.18362	0.00431
					6.19639	0.42474	6.18764	0.00493
					6.20132	0.42517	6.19253	-0.00233
					6.20539	0.4236	6.19695	-0.00399
					6.20906	0.42227	6.20066	-0.00657
					6.21368	0.41914	6.20463	-0.0076
					6.21816	0.41513	6.2089	0.00188
					6.22203	0.40623	6.21348	-0.00128
					6.22579	0.40992	6.21745	0.00485
					6.22981	0.41605	6.22142	0.01399
					6.23449	0.41604	6.22599	0.01901
					6.23876	0.42842	6.23027	0.01168
					6.24268	0.42708	6.23423	0.01227
					6.2469	0.43174	6.238	0.00838
					6.25142	0.42437	6.24171	0.00535
					6.2556	0.42954	6.24644	-0.00353
					6.25931	0.42304	6.25076	-0.01051
					6.26307	0.41793	6.25458	-0.00845
					6.26729	0.40825	6.25905	-0.016
					6.27207	0.41013	6.26348	-0.00659
					6.27609	0.41154	6.26739	-0.00837
					6.27996	0.40124	6.27111	0.00756
					6.28479	0.41242	6.27523	0.01389
					6.28896	0.41017	6.2797	0.01483
					6.29262	0.41541	6.28398	0.01606
					6.29649	0.41276	6.28805	0.0166
					6.30051	0.41795	6.29222	0.01742
					6.30514	0.41612	6.29695	-0.00187
					6.30946	0.41866	6.30132	-0.00246
					6.31348	0.41997	6.30493	-0.00574
					6.31805	0.41866	6.30859	0.00034515
					6.32238	0.42576	6.31256	-0.00662
					6.3265	0.42828	6.31729	-0.000357107
					6.33011	0.42418	6.32131	0.00194
					6.33387	0.41586	6.32507	0.01182
					6.3386	0.41572	6.33006	0.0156
					6.34303	0.40541	6.33438	0.01287
					6.34669	0.40928	6.3382	0.01524
					6.35086	0.40561	6.34221	0.01184
					6.35564	0.41156	6.34613	0.00775
					6.35966	0.41688	6.35061	-0.00767
					6.36332	0.4209	6.35473	0.01416
					6.36734	0.43297	6.35874	0.000537117
					6.37156	0.4243	6.36322	0.00615
					6.37604	0.42847	6.36759	0.00345
					6.38011	0.42233	6.37171	0.00536
					6.38418	0.42423	6.37553	-0.00479
					6.38886	0.41524	6.37939	-0.00646
					6.39318	0.4194	6.38387	-0.00687
					6.39715	0.41341	6.38835	-0.01071
					6.40096	0.40764	6.39211	0.00286
					6.40478	0.4162	6.39608	-0.00344
					6.4094	0.40357	6.40091	0.01227
					6.41342	0.41139	6.40488	0.01901
					6.41713	0.41051	6.40864	0.01964
					6.42207	0.4085	6.41281	0.01128
					6.42639	0.40816	6.41713	0.01285
					6.43026	0.41344	6.42166	0.00644
					6.43412	0.42319	6.42583	-0.00107
					6.43829	0.42791	6.42965	0.000447072
					6.44302	0.42613	6.43417	-0.00712
					6.44725	0.43153	6.43829	0.00157
					6.45111	0.43221	6.44226	0.00525
					6.45523	0.42973	6.44608	0.00743
					6.45935	0.41875	6.45009	0.00713
					6.46332	0.4084	6.45493	0.01504
					6.46708	0.41099	6.4592	0.00556
					6.471	0.40416	6.46291	0.00859
					6.47527	0.41102	6.46764	0.00516
					6.4801	0.41229	6.47191	0.00165
					6.48437	0.41507	6.47563	0.02029
					6.48839	0.41388	6.47924	0.01521
					6.49328	0.41112	6.48351	0.01257
					6.49719	0.41455	6.48794	0.00736
					6.50075	0.42072	6.49231	0.00904
					6.50462	0.4273	6.49648	-0.00294
					6.50889	0.42225	6.5008	-0.00517
					6.51347	0.42299	6.50523	-0.01076
					6.51764	0.41984	6.50935	-0.01708
					6.52161	0.41724	6.51291	-0.01054
					6.52624	0.41451	6.51672	-0.00126
					6.53056	0.40283	6.52089	0.00917
					6.53447	0.40093	6.52573	-0.000669559
					6.53809	0.40154	6.52954	0.00718
					6.5419	0.40649	6.53331	0.01798
					6.54658	0.40394	6.53829	0.01602
					6.55126	0.4065	6.54297	0.00994
					6.55513	0.4088	6.54673	0.00544
					6.5596	0.41702	6.55055	0.00507
					6.56418	0.41858	6.55462	0.00868
					6.5681	0.41545	6.55914	0.00173
					6.57166	0.41948	6.56316	0.00404
					6.57572	0.41791	6.56703	-0.000674497
					6.57995	0.42018	6.57145	0.000988979
					6.58442	0.4147	6.57583	0.00463
					6.58849	0.41698	6.58005	-0.000599141
					6.59266	0.4081	6.58371	0.00602
					6.59729	0.40864	6.58758	0.00976
					6.60151	0.40267	6.5921	0.01764
					6.60533	0.40215	6.59643	0.01579
					6.60914	0.4038	6.60009	0.01847
					6.61301	0.40291	6.604	0.01438
					6.61794	0.40479	6.60889	0.01461
					6.62196	0.40489	6.61306	0.00627
					6.62572	0.41646	6.61672	-0.00835
					6.63055	0.41473	6.62089	-0.00735
					6.63488	0.42072	6.62526	-0.00554
					6.63874	0.40911	6.63015	7.36702e-05
					6.64246	0.40638	6.63437	-0.00428
					6.64663	0.40231	6.63813	-0.00524
					6.65131	0.3986	6.64261	0.00174
					6.65538	0.39337	6.64688	0.00724
					6.65934	0.39567	6.65075	0.0188
					6.66372	0.38731	6.65461	0.00431
					6.66814	0.38197	6.65848	0.01188
					6.67231	0.37767	6.66326	0.0139
					6.67597	0.35058	6.66753	0.02265
					6.67974	0.35504	6.6713	0.00557
					6.68396	0.3494	6.67597	0.00678
					6.68869	0.35971	6.6803	-0.00576
					6.69256	0.36342	6.68416	-0.00455
					6.69652	0.36933	6.68788	-0.00418
					6.70146	0.36182	6.69195	-0.00986
					6.70563	0.36289	6.69647	0.0033
					6.70924	0.36037	6.701	0.00795
					6.7131	0.35334	6.70507	0.01685
					6.71722	0.35067	6.70934	0.01018
					6.72175	0.33749	6.71371	0.01015
					6.72602	0.34317	6.71799	0.01494
					6.73004	0.34715	6.7216	0.01995
					6.73462	0.3438	6.72536	0.01629
					6.73899	0.33838	6.72933	0.00406
					6.74311	0.34785	6.73411	0.00485
					6.74672	0.34523	6.73813	-0.00399
					6.75054	0.34317	6.74184	0.00294
					6.75512	0.34371	6.74662	-0.01022
					6.75954	0.34748	6.751	-0.00971
					6.76331	0.35572	6.75491	-0.00627
					6.76758	0.35455	6.75888	0.000680916
					6.77236	0.34746	6.7628	0.00154
					6.77633	0.34287	6.76727	0.000106736
					6.77994	0.34932	6.77144	0.00348
					6.78401	0.34566	6.77541	0.02054
					6.78808	0.33633	6.77984	0.01791
					6.79255	0.32723	6.78416	0.00927
					6.79667	0.32669	6.78823	-0.0028
					6.80079	0.33405	6.79214	0.0047
					6.80537	0.33779	6.79616	0.00629
					6.80964	0.34177	6.80074	0.00657
					6.81356	0.33982	6.80517	0.00478
					6.81747	0.34083	6.80883	-0.00433
					6.82149	0.34757	6.81264	0.00368
					6.82643	0.34918	6.81742	0.00254
					6.83044	0.34026	6.82144	0.00505
					6.83416	0.34677	6.8251	0.00762
					6.83879	0.34713	6.82922	0.01333
					6.84306	0.34281	6.83355	0.01504
					6.84687	0.34052	6.83818	0.02127
					6.85074	0.33162	6.84245	0.0136
					6.85486	0.33433	6.84642	0.00738
					6.85933	0.32696	6.85094	0.01237
					6.86361	0.32164	6.85501	0.00161
					6.86752	0.31518	6.85893	-0.00386
					6.87174	0.32745	6.86269	-0.00229
					6.87602	0.3351	6.86671	0.0048
					6.88004	0.33959	6.87164	0.01024
					6.88385	0.33271	6.87602	0.0017
					6.88787	0.33001	6.87978	0.00382
					6.89224	0.33998	6.88446	-0.00528
					6.89718	0.34222	6.88868	0.00611
					6.90125	0.3377	6.8924	0.00858
					6.90521	0.32724	6.8959	0.00272
					6.91009	0.32426	6.89997	0.00197
					6.91406	0.32467	6.90445	0.01452
					6.91767	0.32763	6.90882	0.01111
					6.92164	0.3157	6.91284	0.00296
					6.92571	0.31356	6.91732	-0.00343
					6.93014	0.31693	6.9219	-0.00502
					6.9342	0.31666	6.92607	0.02462
					6.93827	0.32499	6.92968	0.01169
					6.94305	0.31712	6.93339	0.00685
					6.94728	0.3242	6.93746	-0.00404
					6.95114	0.32838	6.94244	0.00462
					6.95465	0.33753	6.94656	0.01363
					6.95857	0.33094	6.95043	0.00677
					6.96315	0.33073	6.95521	0.00125
					6.96752	0.32661	6.95943	0.00721
					6.97138	0.32532	6.96315	0.01582
					6.97566	0.31888	6.96711	0.01397
					6.98064	0.32082	6.97133	0.01798
					6.98476	0.32009	6.97581	0.00699
					6.98842	0.31702	6.97978	0.01272
					6.99249	0.32163	6.98374	0.0107
					6.99682	0.30349	6.98822	-0.00142
					7.00109	0.31089	6.99259	0.000277616
					7.005	0.31199	6.99671	-0.00258
					7.00897	0.31214	7.00038	-9.1402e-05
					7.01355	0.31341	7.00424	-0.0016
					7.01782	0.30791	7.00867	-0.01018
					7.02169	0.31559	7.01309	-0.00807
					7.02555	0.32619	7.01701	0.00648
					7.02942	0.32466	7.02093	0.01077
					7.0342	0.31225	7.02591	0.01063
					7.03827	0.31241	7.03003	0.00865
					7.04198	0.31429	7.03374	0.01841
					7.04661	0.31088	7.03786	0.01677
					7.05119	0.30039	7.04203	0.02235
					7.05521	0.29665	7.04661	0.0057
					7.05897	0.30029	7.05078	-0.0067
					7.06309	0.31194	7.0546	-0.01009
					7.06797	0.31184	7.05917	-0.00493
					7.07225	0.31095	7.06345	0.0033
					7.07611	0.30886	7.06731	-0.01049
					7.08043	0.31573	7.07102	0.00219
					7.08491	0.31848	7.07489	0.00495
					7.08908	0.3113	7.07967	0.01192
					7.09274	0.31659	7.08394	0.00721
					7.09656	0.31712	7.08771	0.0123
					7.10068	0.32133	7.09249	0.01859
					7.10526	0.30997	7.09712	0.02252
					7.10922	0.29995	7.10098	0.0167
					7.11299	0.29611	7.10464	0.000816311
					7.11792	0.29956	7.10866	0.00579
					7.12219	0.30088	7.11304	0.000904642
					7.12591	0.29088	7.11731	-0.00394
					7.12987	0.29844	7.12128	-0.01609
					7.13404	0.30413	7.1255	-0.00496
					7.13867	0.31138	7.13018	-0.00388
					7.14284	0.3109	7.13445	0.0017
					7.14676	0.31411	7.13821	0.000366988
					7.15129	0.30637	7.14198	0.00465
					7.15551	0.31253	7.146	0.00673
					7.15968	0.30965	7.15083	0.01356
					7.16339	0.2979	7.1548	0.01538
					7.1671	0.29633	7.15856	0.00108
					7.17168	0.29559	7.16354	0.00671
					7.17611	0.31054	7.16766	0.01088
					7.17987	0.30125	7.17148	0.00893
					7.1843	0.30438	7.17545	-0.0029
					7.18913	0.29777	7.17941	-0.0106
					7.1931	0.30483	7.18394	-0.00452
					7.19676	0.30201	7.18821	0.01047
					7.20072	0.3013	7.19218	0.00767
					7.20489	0.30772	7.19666	-0.00199
					7.20932	0.30867	7.20098	0.01296
					7.21339	0.32421	7.2051	0.01223
					7.21751	0.31723	7.20891	0.0099
					7.22214	0.31083	7.21283	0.01127
					7.22641	0.30742	7.21736	0.00727
					7.23033	0.31287	7.22188	0.01127
					7.23429	0.30232	7.22555	0.0146
					7.23826	0.29037	7.22956	0.0042
					7.24309	0.29442	7.23429	-0.0015
					7.24706	0.29748	7.23826	0.00157
					7.25072	0.30359	7.24187	0.00426
					7.25545	0.2932	7.24589	0.000704683
					7.25978	0.29324	7.25021	-0.00516
					7.26354	0.29958	7.25489	-0.00197
					7.26735	0.30838	7.25906	-0.00608
					7.27147	0.30885	7.26298	0.01544
					7.276	0.30638	7.26756	0.00461
					7.28043	0.30439	7.27168	0.00444
					7.2845	0.31644	7.2757	0.00408
					7.28877	0.31587	7.27951	0.00992
					7.29299	0.30913	7.28348	0.01214
					7.29691	0.29686	7.28826	-0.0021
					7.30062	0.29137	7.29253	0.00373
					7.30469	0.29764	7.29619	0.01314
					7.30901	0.2969	7.30082	0.0139
					7.31379	0.28741	7.30515	0.00289
					7.31786	0.28896	7.30896	0.000986994
					7.32188	0.30505	7.31272	0.00375
					7.32671	0.30363	7.31695	0.005
					7.33058	0.30822	7.32127	0.00587
					7.33409	0.30373	7.32564	-0.00809
					7.338	0.31061	7.32976	-0.00583
					7.34217	0.31298	7.33414	0.01131
					7.34675	0.30369	7.33856	0.01453
					7.35092	0.30487	7.34258	0.01448
					7.35494	0.2975	7.34624	0.01384
					7.35967	0.3079	7.35011	0.01175
					7.36399	0.30275	7.35418	0.02017
					7.36796	0.29645	7.35906	0.00483
					7.37157	0.28693	7.36308	-0.00545
					7.37539	0.28915	7.36705	-0.00485
					7.38007	0.2878	7.37208	-0.00216
					7.38449	0.28646	7.37645	-0.00421
					7.38826	0.28608	7.38002	-0.01268
					7.39263	0.28784	7.38378	-0.0087
					7.39751	0.30531	7.3878	-0.0093
					7.40163	0.30634	7.39222	0.00875
					7.40524	0.3005	7.39634	0.00603
					7.40921	0.28883	7.40036	0.00283
					7.41348	0.29666	7.40494	0.00455
					7.41781	0.29733	7.40936	0.02239
					7.42187	0.28957	7.41348	0.02089
					7.42589	0.28429	7.41704	0.01441
					7.43052	0.27972	7.42086	0.01256
					7.43484	0.28131	7.42538	0.000849778
					7.43856	0.27165	7.42996	0.00252
					7.44242	0.27193	7.43373	-0.00316
					7.44634	0.2607	7.43785	-0.00514
					7.45122	0.26907	7.44268	-0.01331
					7.45514	0.2741	7.4468	0.00388
					7.45885	0.27586	7.45056	0.00708
					7.46353	0.28125	7.45463	0.00572
					7.46801	0.28179	7.459	0.01227
					7.47203	0.2824	7.46338	0.01628
					7.47594	0.27994	7.46745	0.01876
					7.48016	0.28151	7.47142	0.00977
					7.48474	0.26961	7.47604	0.00901
					7.48866	0.27656	7.48016	0.01067
					7.49252	0.2668	7.48408	0.01115
					7.49659	0.26116	7.48784	0.00397
					7.50107	0.25828	7.49176	-0.00316
					7.50519	0.25559	7.49644	-0.01125
					7.509	0.25651	7.50081	-0.00863
					7.51292	0.25922	7.50448	-0.00557
					7.51704	0.24755	7.50905	-0.0103
					7.52202	0.23915	7.51353	-0.00224
					7.52604	0.25875	7.51734	-0.00847
					7.52991	0.27058	7.52101	0.01361
					7.53479	0.25928	7.52513	0.01679
					7.53901	0.25484	7.52955	0.01652
					7.54267	0.26082	7.53408	0.01158
					7.54664	0.25782	7.53815	0.00991
					7.55071	0.25574	7.54227	0.01047
					7.55529	0.25022	7.54679	0.00205
					7.55946	0.24609	7.55112	0.00292
					7.56343	0.25002	7.55493	-0.0034
					7.56811	0.24926	7.55875	0.00738
					7.57248	0.25095	7.56276	5.69509e-05
					7.57655	0.24435	7.56755	0.00433
					7.58016	0.25214	7.57141	0.00581
					7.58408	0.25198	7.57518	0.00462
					7.58865	0.25151	7.58001	-0.000452706
					7.59288	0.25087	7.58438	0.00677
					7.59659	0.25299	7.5882	-0.00202
					7.60081	0.26182	7.59211	0.000466557
					7.60559	0.26257	7.59608	0.00972
					7.60971	0.26172	7.60061	0.01313
					7.61332	0.25015	7.60478	0.00993
					7.61749	0.25229	7.60869	0.00188
					7.62171	0.24957	7.61322	0.01054
					7.62609	0.24809	7.61765	0.0047
					7.63011	0.23899	7.62192	-0.0024
					7.63397	0.23899	7.62563	-0.00627
					7.6385	0.24752	7.62945	-0.00355
					7.64282	0.24046	7.63382	-0.00672
					7.64679	0.26282	7.63824	0.00187
					7.65086	0.23771	7.64191	0.00566
					7.65488	0.25844	7.64567	-0.0019
					7.65971	0.24961	7.65045	0.01023
					7.66363	0.26254	7.65467	0.01401
					7.66734	0.253	7.65854	0.0111
					7.67202	0.25903	7.66266	0.00161
					7.67639	0.25707	7.66688	0.01046
					7.6801	0.25858	7.67141	0.01299
					7.68392	0.24619	7.67553	0.01261
					7.68824	0.23985	7.67949	0.00391
					7.69287	0.24091	7.68412	0.000353657
					7.69704	0.24242	7.68829	0.00528
					7.70091	0.24415	7.69226	0.00315
					7.70508	0.23405	7.69613	0.00152
					7.70945	0.24486	7.70025	-0.0026
					7.71362	0.23909	7.70508	0.00402
					7.71734	0.24496	7.7093	-0.00158
					7.7213	0.23959	7.71306	0.01402
					7.72573	0.24426	7.71769	0.01251
					7.73066	0.24054	7.72207	0.01916
					7.73468	0.23355	7.72578	0.02117
					7.7387	0.23374	7.72939	0.01254
					7.74363	0.22473	7.73356	0.00416
					7.74755	0.22232	7.73794	-0.00626
					7.75101	0.2176	7.74221	-0.00209
					7.75477	0.20443	7.74633	-0.00954
					7.75894	0.19675	7.75065	-0.0073
					7.76352	0.18629	7.75533	-0.01993
					7.76774	0.18767	7.75935	-0.00686
					7.77176	0.18677	7.76286	0.00446
					7.77634	0.17956	7.76662	0.00999
					7.78051	0.16904	7.77064	0.0087
					7.78442	0.16548	7.77552	0.00652
					7.78798	0.1613	7.77959	0.01486
					7.79185	0.15898	7.78351	0.01085
					7.79653	0.16422	7.78854	0.02185
					7.80116	0.16276	7.79297	0.01593
					7.80492	0.15289	7.79663	0.01058
					7.80925	0.16056	7.8005	0.00949
					7.81413	0.15153	7.80457	0.00516
					7.8181	0.15331	7.80889	-0.00461
					7.82165	0.14287	7.81286	-0.00533
					7.82557	0.14592	7.81687	-0.00177
					7.82979	0.13884	7.82135	0.00062336
					7.83432	0.13395	7.82572	0.00176
					7.83839	0.13882	7.82995	0.00465
					7.84246	0.13935	7.83366	0.01378
					7.84699	0.14572	7.83752	0.01678
					7.85116	0.1422	7.842	0.02188
					7.85507	0.15283	7.84637	0.01438
					7.85904	0.15023	7.85014	0.01184
					7.86291	0.15446	7.85416	4.81161e-05
					7.86774	0.14678	7.85919	-0.00603
					7.87181	0.14365	7.86331	-0.00504
					7.87562	0.14235	7.86713	-0.01413
					7.8805	0.13816	7.87135	-0.0059
					7.88488	0.13656	7.87577	-0.00023721
					7.88859	0.12245	7.8802	0.00855
					7.89241	0.12793	7.88417	0.00316
					7.89647	0.12147	7.88808	0.01288
					7.90115	0.11977	7.89261	0.00959
					7.90543	0.1184	7.89683	0.00434
					7.90944	0.12358	7.9009	0.00766
					7.91387	0.12656	7.90466	0.00217
					7.91814	0.11565	7.90843	0.01012
					7.92231	0.11851	7.91321	0.00902
					7.92603	0.11851	7.91738	0.00671
					7.92974	0.11755	7.92109	0.00463
					7.93386	0.11097	7.92562	0.00454
					7.93869	0.10589	7.93015	0.00346
					7.94271	0.10161	7.93406	0.00589
					7.94662	0.10585	7.93777	-0.00234
					7.95151	0.0989	7.94195	0.00582
					7.95558	0.10001	7.94637	0.00579
					7.95924	0.08965	7.9508	0.00262
					7.96305	0.0916	7.95481	0.00339
					7.96717	0.09079	7.95888	0.00871
					7.9718	0.09175	7.96336	0.01596
					7.97612	0.08732	7.96778	0.01404
					7.98014	0.09156	7.97145	0.00962
					7.98482	0.10121	7.97536	0.000307164
					7.98904	0.0954	7.97933	0.00592
					7.99301	0.09572	7.98411	-0.00409
					7.99683	0.09162	7.98803	0.00254
					8.00049	0.08533	7.99184	-0.00147
					8.00497	0.07359	7.99662	-0.000745627
					8.00944	0.06463	8.0011	-0.000116068
					8.01305	0.00253	8.00497	-0.00107
					8.01722	0.00551	8.00873	0.00327
					8.02211	0.00205	8.01275	-0.00378
					8.02623	0.00322	8.01722	0.00649
					8.02989	0.00521	8.02139	-0.00155
					8.03401	0.01092	8.02541	0.00519
					8.03823	0.01936	8.02963	0.0044
					8.04281	0.00794	8.03396	0.01091
					8.04687	0.01405	8.03823	0.01096
					8.05084	0.00841	8.04209	0.01086
					8.05537	0.0159	8.04606	0.01677
					8.05964	0.01857	8.05064	0.01074
					8.06371	0.02071	8.05522	0.00371
					8.06758	0.01006	8.05888	-0.00354
					8.07154	0.00324	8.06285	-0.00915
					8.07638	0.00794	8.06763	-0.01094
					8.08044	-0.00577	8.07165	-0.00277
					8.08406	-0.00439	8.07521	0.000312407
					8.08868	-0.01521	8.07922	0.00935
					8.09296	-0.01596	8.0835	0.01219
					8.09672	-0.01253	8.08802	0.02295
					8.10059	-0.00107	8.09219	0.02787
					8.10486	-0.00746	8.09621	0.02362
					8.10939	-0.01048	8.10079	0.01529
					8.11371	-0.00503	8.10486	0.00639
					8.11763	-0.00834	8.10888	0.00674
					8.1219	-0.01648	8.11269	-0.00314
					8.12627	-0.01946	8.11661	-0.00853
					8.13034	-0.0222	8.12144	-0.01015
					8.13405	-0.0225	8.12586	-0.00755
					8.13787	-0.02816	8.12973	-0.00729
					8.14224	-0.0333	8.13441	0.00755
					8.14718	-0.03418	8.13873	0.00574
					8.1512	-0.03121	8.14245	0.00894
					8.15521	-0.02968	8.1459	0.01491
					8.16004	-0.03936	8.15002	0.00982
					8.16406	-0.03798	8.15435	0.00467
					8.16762	-0.03184	8.15877	0.008
					8.17154	-0.03083	8.16289	0.01005
					8.17581	-0.0255	8.16727	0.00662
					8.18014	-0.02593	8.17179	0.00346
					8.1841	-0.02361	8.17581	0.00309
					8.18807	-0.02496	8.17947	-0.00216
					8.1927	-0.02233	8.18339	0.00298
					8.19702	-0.03567	8.18741	0.0026
					8.20104	-0.04846	8.19234	-0.00256
					8.20465	-0.046	8.19641	-0.00529
					8.20847	-0.04422	8.20038	0.00944
					8.21309	-0.04796	8.20531	-8.61135e-05
					8.21762	-0.05335	8.20959	0.01406
					8.22164	-0.0512	8.21325	0.00901
					8.22622	-0.04502	8.21711	0.01035
					8.2309	-0.03259	8.22118	0.01328
					8.23486	-0.05138	8.22566	0.01333
					8.23847	-0.04256	8.22957	0.01725
					8.24244	-0.04902	8.23344	0.00606
					8.24671	-0.04332	8.23792	0.00744
					8.25109	-0.04168	8.24224	-0.00293
					8.25506	-0.04593	8.24641	-0.00587
					8.25918	-0.04396	8.25017	-0.01607
					8.26375	-0.05445	8.25404	-0.01143
					8.26808	-0.05008	8.25877	-0.00227
					8.27189	-0.06749	8.2633	0.00926
					8.27576	-0.06807	8.26711	0.00469
					8.27962	-0.07355	8.27103	0.00541
					8.2844	-0.06875	8.27576	0.01103
					8.28847	-0.06866	8.27978	0.01674
					8.29224	-0.07718	8.28339	0.01405
					8.29697	-0.12178	8.28751	0.00865
					8.30139	-0.11423	8.29178	0.00607
					8.30541	-0.09359	8.29666	0.00295
					8.30922	-0.10722	8.30093	-0.00115
					8.31319	-0.10852	8.30495	-0.01327
					8.31772	-0.11088	8.30948	-0.00779
					8.32199	-0.10974	8.3136	-0.00344
					8.32601	-0.11648	8.31752	0.00757
					8.33018	-0.12427	8.32113	0.00748
[truncated: 3,287 more rows]

## Sheet: Supplementary Fig. 5
Supplementary Fig. 5
Thermal conductive properties of LCE0
Temperature (oC)	Thermal diffusivity (mm2/s)	Thermal conductivity (W/(m*K))	Specific heat capacity (J/(g*K))
40	0.092	0.242	2.493
50	0.091	0.248	2.593
60	0.09	0.258	2.727
70	0.089	0.262	2.795
80	0.088	0.279	3.021

## Sheet: Supplementary Fig. 7
Supplementary Fig. 7
Isostrain measurements of a 140% stretched LCE film at varied temperatures.
Temperature （oC）	Stress (MPa)
27.3627	0.00129
27.3759	0.00134
27.4043	0.0014
27.4689	0.00142
27.5577	0.00143
27.6344	0.00146
27.6929	0.00149
27.7416	0.0015
27.7845	0.00151
27.8316	0.00154
27.8849	0.00153
27.9398	0.00158
27.9944	0.00157
28.0459	0.00162
28.0924	0.00165
28.138	0.00164
28.1827	0.00165
28.2865	0.00168
28.3296	0.00167
28.3736	0.00171
28.4136	0.00172
28.4546	0.00172
28.4938	0.00173
28.5337	0.00174
28.5731	0.00173
28.6104	0.00174
28.6464	0.00176
28.6827	0.00176
28.7176	0.00179
28.7524	0.00177
28.7875	0.0018
28.854	0.00183
28.8854	0.00181
28.9166	0.00181
28.9474	0.00183
28.9783	0.00183
29.0688	0.00187
29.0959	0.0019
29.1241	0.00189
29.1523	0.0019
29.1789	0.00191
29.2053	0.00191
29.233	0.00195
29.2575	0.00195
29.2835	0.00196
29.306	0.00196
29.3302	0.00194
29.3545	0.00196
29.3773	0.00197
29.4007	0.00197
29.4229	0.00195
29.4445	0.00199
29.4642	0.00199
29.4869	0.00203
29.5075	0.00202
29.5286	0.00207
29.5467	0.00205
29.5656	0.00207
29.5854	0.00206
29.6048	0.00209
29.6245	0.00209
29.6417	0.0021
29.6587	0.00209
29.6757	0.00208
29.7444	0.00215
29.7608	0.00214
29.7749	0.00214
29.7903	0.00213
29.8057	0.00213
29.8202	0.00216
29.8336	0.00218
29.8494	0.00217
29.8965	0.00226
29.9188	0.00225
29.9302	0.00224
29.9441	0.0023
29.955	0.00229
29.9657	0.00227
29.9761	0.00228
29.988	0.0023
29.9996	0.0023
30.0096	0.0023
30.0202	0.00232
30.0293	0.00229
30.0381	0.00232
30.0473	0.00232
30.0618	0.00233
30.0711	0.00233
30.0793	0.00236
30.0879	0.00234
30.096	0.00235
30.1042	0.00237
30.1118	0.00237
30.1181	0.00238
30.1258	0.00241
30.1338	0.0024
30.1405	0.00243
30.146	0.00239
30.1518	0.00239
30.1582	0.00237
30.1644	0.0024
30.1702	0.0024
30.1754	0.00242
30.1813	0.00242
30.1848	0.00243
30.191	0.00243
30.1965	0.00243
30.2009	0.00246
30.2197	0.00248
30.2244	0.00249
30.2283	0.00248
30.2309	0.00248
30.2333	0.00247
30.2375	0.00249
30.2452	0.00248
30.2463	0.0025
30.2476	0.00252
30.2511	0.00251
30.2526	0.00254
30.2544	0.00252
30.2581	0.00252
30.2604	0.00254
30.2618	0.00255
30.2634	0.00253
30.2691	0.00255
30.2833	0.00256
30.3019	0.00257
30.3229	0.00257
30.3509	0.0026
30.3839	0.00261
30.4217	0.00263
30.4609	0.00265
30.5042	0.00266
30.5498	0.0027
30.597	0.00272
30.6484	0.00273
30.7044	0.00276
30.763	0.00279
30.828	0.0028
30.8979	0.0028
30.966	0.00279
31.0393	0.00282
31.1106	0.00282
31.2652	0.00291
31.3461	0.00289
31.429	0.00289
31.5122	0.00291
31.5984	0.00292
31.6834	0.00293
31.8402	0.00297
31.9362	0.00298
32.0289	0.003
32.7234	0.00317
32.822	0.0032
32.9207	0.00323
33.0277	0.00323
33.1373	0.00326
33.2434	0.0033
33.703	0.00343
33.8104	0.00345
33.9184	0.00349
34.0376	0.00351
34.1561	0.00355
34.2686	0.00355
34.3824	0.00359
34.4896	0.00363
34.5993	0.00364
34.7193	0.00366
34.8352	0.00368
35.1268	0.00374
35.2506	0.00378
35.7639	0.00389
35.8826	0.00392
36.0053	0.00396
36.1312	0.00396
36.9425	0.00426
37.0579	0.0043
37.1738	0.00431
37.29	0.00431
37.405	0.00438
37.5283	0.00443
37.6512	0.00445
37.7739	0.00448
38.1521	0.00457
38.2802	0.00457
38.4148	0.0046
38.8777	0.00474
39.0116	0.00477
39.1418	0.00484
39.419	0.00493
39.7408	0.005
39.8723	0.00504
40.0086	0.00508
40.1467	0.00511
40.4786	0.00518
40.8489	0.00527
40.9871	0.00532
41.1296	0.00538
41.259	0.00541
41.3894	0.00544
41.526	0.00544
41.9661	0.00561
42.0996	0.00563
42.2873	0.00568
42.4214	0.0057
42.5566	0.00578
42.6991	0.00579
42.8364	0.00582
42.9712	0.00586
44.6563	0.00633
44.7942	0.00637
44.9281	0.00644
45.1129	0.00649
45.2591	0.00653
45.4047	0.00659
45.7035	0.00667
47.253	0.00715
47.5995	0.00728
47.7458	0.00734
47.891	0.00739
48.029	0.00744
48.3773	0.00756
48.5236	0.00762
48.6724	0.00769
48.8151	0.00774
48.9444	0.00778
49.0683	0.0078
49.2034	0.00786
49.3524	0.0079
50.2248	0.00818
50.369	0.00822
51.4587	0.00863
51.5942	0.0087
51.7352	0.00879
51.88	0.00884
52.2271	0.00896
52.6307	0.00914
52.7816	0.00923
52.9264	0.00929
53.4402	0.00955
53.5804	0.0096
54.5486	0.01009
54.6895	0.01015
54.832	0.01024
54.977	0.01033
55.1217	0.01038
55.2666	0.01047
56.6164	0.01118
56.7619	0.01122
56.9095	0.01131
57.0459	0.01137
57.4991	0.01161
57.6481	0.01169
58.0028	0.01191
58.1518	0.012
58.2878	0.01206
58.4251	0.01213
58.9963	0.01242
59.1606	0.01251
59.3288	0.01258
59.9355	0.01282
60.6023	0.013
60.7469	0.01304
60.9297	0.0131
61.1017	0.01316
61.2356	0.01322
61.3854	0.01328
61.5551	0.01335
61.6931	0.01342
61.8024	0.01349
62.2609	0.0137
62.8004	0.01404
62.9801	0.01415
63.2171	0.01426
63.3647	0.01436
65.3109	0.01571
66.9831	0.01721
67.5552	0.01783
69.5733	0.01966
69.7459	0.01985
70.7029	0.02089
71.1468	0.02143
71.2853	0.02164
